# Supplementary material for: The African Swine Fever Virus Transcriptome
Source: J Virol. 2020 Apr 16;94(9):e00119-20. doi: 10.1128/JVI.00119-20 (PMC7163114; doi:10.1128/JVI.00119-20)
Supplement: Supplemental file 1 [file JVI.00119-20-sd001.xlsx]

## Sheet: Sheet1
Supplementary Table 1. Summary of Bowtie 2 mapping statistics of samples from sequencing.
CAGE-seq, and 3’ RNA-seq to Vero host and ASFV-BA71V genomes. * 3’ RNA-seq mapping of reads post-filtering described in Methods.
	Total Reads in Sample	ASFV Genome Alignment Rate	Vero Genome Alignment Rate	Total Alignment	Unmapped
RNA-seq: S3-5h	5742140	0.028	0.878	0.906	0.094
RNA-seq: S4-5h	10376075	0.024	0.787	0.811	0.189
RNA-seq: S5-16h	4530889	0.054	0.644	0.698	0.302
RNA-seq: S6-16h	2862427	0.055	0.802	0.857	0.143
CAGE-seq: S1-5h	20784893	0.018	0.781	0.799	0.201
CAGE-seq: S2-5h	21527000	0.017	0.785	0.802	0.198
CAGE-seq: S3-16h	25622459	0.125	0.671	0.796	0.204
CAGE-seq: S4-16h	23215375	0.122	0.697	0.819	0.181
3’ RNA-seq: E-5h_1 *	5844816	0.029	0.95	0.979	0.021
3’ RNA-seq: E-5h_2 *	7865113	0.03	0.95	0.98	0.02
3’ RNA-seq: L-16h_1 *	5895169	0.066	0.907	0.973	0.027
3’ RNA-seq: L-16h_2 *	6325881	0.066	0.9	0.966	0.034
