# Supplementary material for: The African Swine Fever Virus Transcriptome
Source: J Virol. 2020 Apr 16;94(9):e00119-20. doi: 10.1128/JVI.00119-20 (PMC7163114; doi:10.1128/JVI.00119-20)
Supplement: Supplemental file 3 [file JVI.00119-20-sd002.xlsx]

## Sheet: Sheet1
Supplementary Table 2. Summary of ASFV transcript TSSs, TTSs and lengths available in the literature.
a. Classes are assigned based on relative abundance of transcripts determined via Northern blot or primer extension during different time points. Classes are: immediate early (IE) early (E), intermediate (I) and late (L).
b. Initiation sites determined via primer extension or S1 nuclease mapping. Major initiation sites are in bold. Initiation sites specific to certain time points are indicated by the time points in brackets.
c. Transcript length determined via Northern blot. Major transcription variants are in bold. Transcription variants specific to certain time points are indicated by the time points in brackets.
d. Termination sites determined via S1 nuclease mapping. Major termination sites are in bold.
e. Proposed termination sites based on length of transcripts and occurrence of 7T motifs. Putative primary terminations sites of the major transcription variants are in bold. * These proposed 7T motifs are on the opposite strand, therefore, they are not the conventional termination sites.
f. PMID numbers used as standard article identifier, references (1-24) below table.
g. Initiation sites determined via cluster identification in CAGE-seq data. Unique cluster number is indicated in brackets.
h. Termination sites determined via cluster identification in 3' mRNA-seq data. Unique cluster number or name (in case of manually annotated clusters) is indicated in brackets.
i. Agreement of previously determined initiation sites with initiation site clusters identified in CAGE-seq data within 2 nt tolerance.
j. Agreement of previously determined or proposed termination sites with termination site clusters identified in 3' mRNA-seq data within 3 nt tolerance.
ORF	Size	Class a	Initiation site b	Transcript length c	Termination site d	Proposed TER e	Source f	INR cluster g	TER cluster h	INR agreement i	TER agreement j
A137R	414	late	37441+, 37442+	not mapped	not mapped	-	10933729	37441+ (127)	38077+ (92)	YES	N/A
A151R	456	early	31498+, 31499+	not available / not mapped	not mapped	-	23041356	31498+ (111)	32167+ (68)	YES	N/A
A224L	675	late	29816-, 29819-	0.75kb, 1.3 kb	not mapped	28707-, 29075-	8553574	29816- (498)	29074- (385)	YES	YES, also YES for cluster 384
A224L	675	late	not mapped	0.7 kb, 1.0 kb, 1.5 kb	not mapped	28271-, 28707-, 29075-	19477086	29816- (498)	29074- (385)	N/A	YES, also YES for cluster 384 and 383
A240L	723	early	31206-, 31207-	~ 1.0 kb	not mapped	30175-	8393914	31207- (503)	29827- (391)	YES	NO, YES for cluster 395
A280R	843	early+late	19352+, 19353+	1.1 kb	not mapped	20389+	8139051	19353+ (68)	20387+ (45)	YES	YES
A489R	1470	late	17714+, 17715+	2.8 kb, 4.5 kb	not mapped	20389+	8139051	17716+ (66)	-	YES	N/A, but YES for cluster 45
A498R	1497	early	21939+, 21940+	1.9 kb	not mapped	23622+	8139051	21941+ (79)	23619+ (50)	YES	YES
A505R	1518	early	20394+, 20395+, 20396+	1.9 kb	not mapped	21929+	8139051	20397+ (74)	21929+ (48)	YES	YES
A506R	1521	early+late	25517+, 25518+, 25522+, 25524+, 25525+, 25526+	2.0 kb	not mapped	27360+	8139051	25526+ (93)	27357+ (52)	YES	YES
A528R	1587	early	23590+	2.2 kb	not mapped	25516+	8139051	23632+ (87)	27357+ (53)	NO	NO
A542R	1629	early	27369+, 27370+	2.1 kb	not mapped	29117+	8139051	27370+ (98)	-	YES	N/A
B318L	957	late	79335-, 79333-, 79332-, 79331-	1.1 kb, 1.7 kb, 2.4 kb, 3.0 kb, 4.4 kb, 6.6 kb, 8.0 kb, 9.4 kb	not mapped	78219-	9083080	79331- (597)	78229- (485)	YES	NO
B438L	1317	late	80537-, 80504-, 80502-	0.5 kb, 1.0 kb, 2.3 kb, 2.5 kb, 2.8 kb, 4.2 kb, 5.5 kb	not mapped	78219-	10640542	80503- (600)	79127- (489)	YES	NO
B646L	1941	late	not mapped	2.0 kb, 5.0 kb	not mapped	86786- *, 83398- *	17035321	88735- (627)	86645- (520)	N/A	NO
B646L	1941	late	88735-, 88736-, 88737-, 88738-	not mapped	not mapped	-	10933729	88735- (627)	86645- (520)	YES	N/A
C129R	390	late	63933+, 63935+, 63937+	not available / not mapped	not mapped	-	23041356	63934+ (192)	64452+ (167)	YES	N/A
CP204L	615	early	108575-, 108576-, 108577-	not available / not mapped	not mapped	-	23041356	108573- (666)	107914- (551)	YES	N/A
CP2475L	7428	late	107908-, 107909-	not available / not mapped	not mapped	-	23041356	107907- (663)	-	YES	N/A
CP530R	1593	late	108610+, 108611+	not available / not mapped	not mapped	-	23041356	108611+ (251)	-	YES	N/A
D117L	354	late	127538-, 127540-, 127542-	0.5 kb	not mapped	126941-	7856088	127539- (694)	-	YES	N/A
DP238L	717	early	159623-, 159624-, 159626-	not available / not mapped	not mapped	-	23041356	159631- (753)	158788- (634)	NO	N/A
DP311R	936	early	not mapped	1.3 kb	not mapped	-	2325203	159744+ (363)	-	N/A	N/A
DP363L	1092	early+late	not mapped	1.5 kb (E+L), 1.7 kb (L), 2.0 kb (L), 0.6 kb (L)	not mapped	-	2325203	165705+ (384)	166842+ (322)	N/A	N/A
E165R	498	early+late	149603+, 149604+, 149605+	0.5 kb (E+L)	not mapped	150119+	10515998	149604+ (328)	150117+ (269)	YES	YES
E183L	552	late	145978-, 145979-	1.45 kb	not mapped	-	7933107	145979- (721)	145178- (609)	YES	N/A
EP153R	462	early+late	55542+ (E), 55642+ (L)	0.6 kb (L), 0.7 kb (E), 1.0 kb (L), 2.2 kb (L), 2.3 kb (E), 2.6 kb (L), 2.7 kb (L)	not mapped	56256+, 57850+, 58360+	10639320	55541+ (173)	56502+ (144)	YES, also YES for cluster 174 (late)	NO for pTTN, YES for cluster 153
EP402R	1209	late	56220+, 56221+, 56237+	1.6 kb, 2.2 kb	not mapped	57850+, 58359+	8102411	56221+ (177)	57850+ (153)	YES	YES
G1211R	3636	early+late	96369+	4.1 kb (E+L)	not mapped	-	8293992	96370+ (240)	100168+ (199)	YES	N/A
H339R	1020	late	not mapped	3.0 kb, 5.0 kb, 6.0 kb, 6.5 kb, 7.0 kb, 10. kb	not mapped	139757-	12208975	136394+ (299)	138527+ (248)	N/A	NO
I177L	534	late	158196-, 158197-, 158198-, 158199-, 158200-	1.6 kb, 2.3 kb	not mapped	-	23041356 + 1309282	158127- (747)	-	NO	N/A
I196L	591	late	158772-, 158773-	2.0 kb	not mapped	-	23041356 + 1309282	158773- (749)	158130- (I196L-man)	YES	N/A
I215L	648	early + late	157668-, 157669-	1.1 kb (E+L), 1.7 kb (L), 2.3 kb (L), 3.3 kb (E+L)	not mapped	-	23041356 + 1309282	157668- (745)	156714- (627)	YES	N/A
I226R	681	interm+late	153706+..153709+ (L), 153716+..1537017+ (I)	1.0 kb	not mapped	154698-	8970983 + 1309282	153709- (342)	155328- (289)	YES	NO
I243L	732	E+I+L	155115-..18- (L), 155122-..25- (E), 155126- (I)	0.8 kb	not mapped	154234-	8970983 + 1309282	155124- (732)	154331- (618)	YES	NO
I267L	804	early	153677-, 153678-	not available / not mapped	not mapped	-	23041356	153675- (730)	-	YES	N/A
I329L	990	late	156665-, 156666-, 156667-	1.8 kb	not mapped	-	23041356 + 1309282	156665- (739)	155276- (623)	YES	N/A
I73R	222	early	155164+, 155165+	0.6 kb, 1.6 kb	not mapped	-	23041356 + 1309282	155165+ (347)	155700+ (293)	YES	N/A
J154L	465	late	14147+, 14249+	0.6 kb	not mapped	-	9049318	13863+ (50)	14821+ (38)	NO for pTSS, YES for cluster 52	N/A
J268L	807	early+late	12560- (E), 12561- (E), 12870- (L)	1.1 kb (E), 1.4 kb (L), 1.5 kb (E), 1.9 kb (L)	not mapped	11566-	9049318	12560- (447)	-	YES, also YES for cluster 449 (late)	N/A
J319L	960	early	not mapped	1.3 kb	not mapped	-	2325203	16899- (463)	15916- (368)	N/A	N/A
K78R	237	late	46789+, 46791+, 46793+	not available / not mapped	not mapped	-	23041356	46793+ (146)	47428+ (116)	YES	N/A
KP360L	1083	early+late	not mapped	1.5 kb (E+L), 1.1 kb (L)	not mapped	-	2325203	3305- (405)	2174- (332)	N/A	N/A
KP362L	1089	early+late	not mapped	1.4 kb	not mapped	-	2325203	4524- (412)	-	N/A	N/A
L270L	813	imm. early	8160-	1.3 kb	7268- to 7279-, 7147- to 7157-, 7064- to 7074-	N/A	2325202 + 1404609	8161- (429)	7150- (342)	YES	YES
L83L	252	late	5589-, 5590-	not available / not mapped	not mapped	-	23041356	5528- (416)	-	NO	N/A
O61L	186	late	112007+, 112008+, 112009+	1.25 kb	113180+ to 113186+	N/A	8416381	112008+ (262)	113189+ (O61R-man)	YES	YES
S273R	822	late	129851+, 129852+	4.5 kb, longer minor variants	not mapped	134359+	11031264	129851+ (287)	-	YES	N/A
U104L	315	early+late	8543-, 8544-, 8545-, 8546-, 8547-, 8548-	0.4 kb (E+L), 0.7 kb (L)	8188- to 8195-	N/A	2325202 + 1404609	8545- (431)	8190- (345)	YES	YES
V82L	249	early	9499-, 9500-, 9501-	0.9 kb	9173- to 9178-	N/A	2325202 + 1404609	9496- (434)	9172- (351)	NO	YES
XP124L	375	early+late	9072-, 9073-, 9074-	0.6 kb, 0.8 kb	8599- to 8604-, 8574- to 8579-	N/A	2325202 + 1404609	9072- (433)	8601- (348)	YES	YES
Y118L	357	early	10064-, 10066-, 10067-	0.55 kb	9598- to 9607-	N/A	2325202 + 1404609	10066- (437)	9600- (354)	YES	YES
References
1	Rodríguez JM, Salas ML. 2013. African swine fever virus transcription. Virus Res 173:15–28.
2	García-Escudero R, Viñuela E. 2000. Structure of African swine fever virus late promoters: requirement of a TATA sequence at the initiation region. J Virol 74:8176–82.
3	Almazán F, Rodríguez JM, Angulo A, Viñuela E, Rodriguez JF. 1993. Transcriptional mapping of a late gene coding for the p12 attachment protein of African swine fever virus. J Virol 67:553–6.
4	Rodríguez JM, Yáñez RJ, Rodríguez JF, Viñuela E, Salas ML. 1993. The DNA polymerase-encoding gene of African swine fever virus: sequence and transcriptional analysis. Gene 136:103–110.
5	Yanez RJ, Rodriguez JM, Rodriguez JF, Salas ML, Vinuela E. 1993. African swine fever virus thymidylate kinase gene: Sequence and transcriptional mapping. J Gen Virol 74:1633–1638.
6	Chacún MR, Almazán F, Nogal ML, Viñuela E, Rodríguez JF. 1995. The African Swine Fever Virus IAP Homolog Is a Late Structural Polypeptide. Virology 214:670–674.
7	Rodríguez JM, Salas ML, Viñuela E. 1996. Intermediate class of mRNAs in African swine fever virus. J Virol 70:8584–9.
8	Kuznar J, Salas ML, Viñuela E. 1980. DNA-dependent RNA polymerase in African swine fever virus. Virology 101:169–75.
9	Oliveros M, García-Escudero R, Alejo A, Viñuela E, Salas ML, Salas J. 1999. African swine fever virus dUTPase is a highly specific enzyme required for efficient replication in swine macrophages. J Virol 73:8934–43.
10	Alejo A, Yáñez RJ, Rodríguez JM, Viñuela E, Salas ML. 1997. African swine fever virus trans-prenyltransferase. J Biol Chem 272:9417–23.
11	Galindo I, Almazán F, Bustos MJ, Viñuela E, Carrascosa AL. 2000. African swine fever virus EP153R open reading frame encodes a glycoprotein involved in the hemadsorption of infected cells. Virology 266:340–51.
12	Galindo I, Viñuela E, Carrascosa AL. 2000. Characterization of the african swine fever virus protein p49: a new late structural polypeptide. J Gen Virol 81:59–65.
13	Rodriguez JM, Salas ML, Viñuela E. 1992. Genes homologous to ubiquitin-conjugating proteins and eukaryotic transcription factor SII in African swine fever virus. Virology 186:40–52.
14	Andrés G, Alejo A, Simón-Mateo C, Salas ML. 2001. African swine fever virus protease, a new viral member of the SUMO-1-specific protease family. J Biol Chem 276:780–7.
15	Goatley LC, Twigg SRF, Miskin JE, Monaghan P, St-Arnaud R, Smith GL, Dixon LK. 2002. The African swine fever virus protein j4R binds to the alpha chain of nascent polypeptide-associated complex. J Virol 76:9991–9.
16	Portugal R, Leitão A, Martins C. 2009. Characterization of African swine fever virus IAP homologue expression in porcine macrophages infected with different virulence isolates. Vet Microbiol 139:140–6.
17	Epifano C, Krijnse-Locker J, Salas ML, Rodriguez JM, Salas J. 2006. The African Swine Fever Virus Nonstructural Protein pB602L Is Required for Formation of the Icosahedral Capsid of the Virus Particle. J Virol 80:12260–12270.
18	Almazán F, Rodríguez JM, Andrés G, Pérez R, Viñuela E, Rodriguez JF. 1992. Transcriptional analysis of multigene family 110 of African swine fever virus. J Virol 66:6655–67.
19	Almendral JM, Almazán F, Blasco R, Viñuela E, Almazan F, Blasco R, Vinuela E. 1990. Multigene families in African swine fever virus: family 110. J Virol 64:2064–2072.
20	González A, Calvo V, Almazán F, Almendral JM, Ramírez JC, de la Vega I, Blasco R, Viñuela E. 1990. Multigene families in African swine fever virus: family 360. J Virol 64:2073–81.
21	Simón-Mateo C, Freue JMP, Andrés G, López-Otin C, Vinuela E. 1995. Mapping and Sequence of the Gene Encoding Protein pl7, a Major African Swine Fever Virus Structural Protein. Virology 206:1140–1144.
22	Rodriguez F, Alcaraz C, Eiras A, Yáñez RJ, Rodriguez JM, Alonso C, Rodriguez JF, Escribano JM. 1994. Characterization and molecular basis of heterogeneity of the African swine fever virus envelope protein p54. J Virol 68:7244–52.
23	Rodríguez JM, Yáñez RJ, Almazán F, Viñuela E, Rodriguez JF. 1993. African swine fever virus encodes a CD2 homolog responsible for the adhesion of erythrocytes to infected cells. J Virol 67:5312–20.
24	Rodriguez JM, Yañez RJ, Pan R, Rodriguez JF, Salas ML, Viñuela E. 1994. Multigene families in African swine fever virus: family 505. J Virol 68:2746–51.
