# Supplementary material for: The African Swine Fever Virus Transcriptome
Source: J Virol. 2020 Apr 16;94(9):e00119-20. doi: 10.1128/JVI.00119-20 (PMC7163114; doi:10.1128/JVI.00119-20)
Supplement: Supplemental file 4 [file JVI.00119-20-sd003.xlsx]

## Sheet: Sheet1
Supplementary Table 3. Details of 28 intergenic TSS clusters.
Columns 1-6 are details of CAGE-seq peaks as detected CAGEfightR analysis and TSS location is the genome coordinate of the cluster’s highest peak. RNA-seq coverage was confirmed from viewing alignments manually and whether if RNA-seq reads covered a transcript downstream of TSS and if covered regions could encode ORFs with NCBI ORF Finder (Wheeler DL, Church DM, Federhen S, Lash AE, Madden TL, Po…
Start Coordinate	Stop Coordinate	Cluster Width	Strand	CAGEfightR Score	TSS Location	RNA-seq Coverage	ORF	Name	Comments
418	418	1	+	26	418	Yes	-	-	-
5829	5831	3	+	6477	5829	Yes	-	-	Antisense L356L
10477	10485	9	+	5369	10484	Yes	Yes-short	pNG7	Overlaps pNG4
10581	10585	5	+	20016	10583	Yes	Yes	pNG4	*
10695	10695	1	+	63	10695	Yes	-	-	-
10799	10816	18	-	685	10808	Yes	-	-	-
11035	11035	1	-	92	11035	No	-	-	-
12659	12667	9	+	37667	12664	Yes	Yes	pNG3	*
12767	12770	4	+	256	12767	Yes	-	-	-
12873	12911	39	+	3332	12910	No	-	-	-
12995	13055	61	+	128698	13053	Yes	Yes-short	pNG1	*
13106	13106	1	-	205	13106	No	-	-	-
13248	13252	5	+	9807	13250	Yes	-	-	-
13776	13776	1	+	137	13776	Yes	-	-	-
14027	14074	48	-	193	14074	Yes	-	-	Antisense to J64R
29815	29822	8	+	7110	29817	Yes	Yes	pNG5	*
30089	30132	44	-	98243	30091	Yes	Yes	pNG2	*
32133	32136	4	-	157	32135	No	-	-	-
55089	55112	24	-	344	55100	No	-	-	-
64946	64959	14	-	15800	64956	Yes	-	-	Antisense to C44L
156727	156729	3	+	429	156727	Yes	-	-	Antisense I215L
165222	165242	21	+	439	165227	Yes	-	-	-
165313	165370	58	-	1364	165334	No	-	-	-
165468	165468	1	-	77	165468	Yes	-	-	-
165579	165581	3	-	2477	165580	Yes	-	-	-
165650	165667	18	-	173	165650	Yes	-	-	-
167002	167006	5	+	5780	167005	Yes	Yes	pNG6	*
168446	168446	1	+	43	168446	Yes	-	-	-
