# Supplementary material for: The African Swine Fever Virus Transcriptome
Source: J Virol. 2020 Apr 16;94(9):e00119-20. doi: 10.1128/JVI.00119-20 (PMC7163114; doi:10.1128/JVI.00119-20)
Supplement: Supplemental file 6 [file JVI.00119-20-sd005.xlsx]

## Sheet: Sheet1
Supplementary Table 5. DESEq2 analysis of RNA-seq reads mapping to ASFV Transcription Units.
DESeq2 results output as described for Supplementary Table 4.
Gene Name	DESeq2 Basemean	log2 Fold Change	lfcSE	Adjusted p‑value	S3-5h FPKM	S4-5h FPKM	S5-16h FPKM	S6-16h FPKM	Product Function
A104R	1263.92	0.92	0.24	0.000341	5607.02	5080.09	11839.9	8243.62	Histone-like structural protein, IHF-like DNA-binding protein
A118R	200.73	6.84	0.91	3.91e-13	37.75	43.94	7909.57	1425.56	Uncharacterised
A125L	728.5	-0.23	0.26	0.41	2210.88	2138.71	1548.71	2172.16	MGF 360-9L
A137R	1432.07	1.66	1.05	0.149	852.24	2785.18	8638.62	2860.06	p11.5
A151R	7059.23	-2.06	0.47	3.46e-05	62873.9	70420.7	23041.8	8926.53	CXXC-motif containing protein
A179L	1401.14	-0.79	0.17	8.71e-06	21822.1	21661.2	11966.5	13184.2	bcl-2-bax homolog
A224L	3447.03	-1.87	0.23	1.58e-15	86427.9	94946.1	27330.5	22304.7	IAP homolog
A238L	1759.09	-0.82	0.17	2.47e-06	6605.13	6181.17	3704.98	3523.38	IkB-like protein
A240L	256.9	0.93	0.62	0.17	452.32	778.06	1685.21	641.08	Thymidylate kinase
A276R	8265.85	-0.3	0.31	0.377	91719.5	79604.4	56885.3	82003.7	MGF 360-15R
A280R	5981.39	-0.68	0.36	0.0845	52183.1	49601.2	22464.8	41182.9	MGF 505-3R
A489R	264.68	1.81	0.4	1.86e-05	1266.88	1022	3598.78	4426.55	MGF 505-2R
A498R	1327.01	-0.07	0.22	0.77	11529.9	8638.64	9035.01	10177.6	MGF 505-5R
A505R	1059.59	-0.72	0.2	0.000797	22291	18538.2	12589.8	12184.6	MGF 505-4R
A506R	3109.56	-1.1	0.23	5.77e-06	56728.9	44200.5	23197.9	24027.2	MGF 505-9R
A528R	1006.51	-1.08	0.27	0.000201	7283.55	4848.44	3078.67	2659.03	MGF 505-6R/7R
A542R	5598.07	-1.17	0.27	3.34e-05	30761.4	25668.4	11198.4	13949	MGF 505-10R
A859L	3026.02	-0.14	0.33	0.689	45091.5	37260.6	27088.6	47616.9	Helicase superfamily II
B117L	148.83	3.78	0.63	1.25e-08	97.13	221.48	2753.97	1654.67	TR containing protein
B119L	207.76	5.31	0.57	2.08e-19	143.64	161	7880.81	4175.69	FAD-dependent thiol oxidase; ALR/ERV-like region
B125R	72.77	3.64	0.61	1.47e-08	51.3	64.13	954.19	476.61	E2 early regulatory protein
B169L	99.03	2.45	0.67	0.000565	86.15	90.08	704.38	247.2	PSP, TR and Bacteriocin AS-48
B175L	57.04	2.49	0.72	0.00116	22.45	85.77	358.08	256.86	Late TF VLTF-2
B263R	899.64	-1.67	0.2	7.87e-16	7576.41	7836.9	2292.22	2577.33	TBP
B318L	325.01	3.43	0.43	1.84e-14	118.13	110.72	1532.53	918.89	Prenyltransferase
B354L	750.77	3.39	0.29	1.19e-30	414.45	492.77	5630.39	3856.51	P-loop-containing nucleoside triphosphate hydrolases
B385R	486.13	5.4	0.53	3.18e-23	28.43	61	2605.64	1208.41	A2L-like TF
B407L	239.05	3.47	0.49	1.75e-11	60.2	100.7	1035.71	747.18	Uncharacterised
B438L	577.17	3.28	0.39	2.54e-16	141.71	269.34	2257.55	1750.58	p49
B475L	378.5	2.8	0.49	5.51e-08	145.27	235.26	1752.81	890	Uncharacterised
B602L	1249.21	4.01	0.41	7.15e-21	198.11	347.82	6015.06	2758.12	Chaperone
B646L	4428.35	8.01	0.41	8.68e-85	98.86	197.26	46996.7	30423.7	p72
B66L	192.78	-2.26	0.45	1.79e-06	3746.95	3634.41	720.38	838.87	PSP
B962L	1680.97	5.04	0.21	1.63e-121	896.17	985.55	34275.9	27516.2	RNA helicase
C105R	451.62	-0.65	0.32	0.0579	2181.16	2418.63	1261.64	1694.77	Uncharacterised
C129R	792.49	-0.11	0.27	0.691	3449.59	3874.59	3980.43	2744.96	Mn-dependent superoxide dismutase
C147L	595.75	0.06	0.3	0.841	3736.26	4045.31	3300.86	4887.64	RPB6
C257L	811.28	0.66	0.2	0.00172	2282.5	2231.91	3408.14	3746.42	Putative transmembrane domain
C315R	1273.01	-0.78	0.18	3.69e-05	6812.14	6465.63	3636.08	4125.46	TFIIB
C44L	2005.29	-1.28	0.42	0.0041	2726.24	3834.14	764.91	1942.88	Uncharacterised
C475L	946.3	1.12	0.29	0.000201	3389.1	3210.27	8842.65	5467.6	E1L-like polyA polymerase large subunit
C62L	74.87	0.11	0.52	0.841	428.55	607.88	630.72	476.46	Uncharacterised
C717R	383.28	2.08	0.3	4.96e-11	465.63	466.9	1932.92	2019.49	Uncharacterised
C84L	278.63	0.39	0.57	0.539	760.98	736.19	1415.54	526.99	PSP
C962R	1648.22	1.88	0.22	5.71e-17	775.87	1045.51	3271.96	3450.45	Putative DNA primase
CP123L	198.18	1.28	0.56	0.0354	983.89	724.93	2797.27	1318.42	PSP
CP204L	19125.5	-0.87	0.3	0.00704	22176.8	25380.6	10044.8	16055.9	Phosphoprotein
CP2475L	9563.7	1.12	0.28	0.000141	32544.4	24550.7	60595.7	63723.2	220kDa Polyprotein
CP312R	22673	-0.93	0.2	7.18e-06	354268	397366	184056	211798	Uncharacterised
CP530R	920.44	5.2	0.31	2.82e-63	202.51	289.36	10758.2	7429.95	60 kDa polyprotein
CP80R	88.36	0.5	0.53	0.385	541.84	476.74	880.66	539.08	RPB10
D1133L	1224.92	4.07	0.26	1.03e-52	350.87	313.85	6645.29	4454.14	Helicase Superfamily II
D117L	892.77	4.65	0.33	1.41e-44	66.59	45.77	1709.47	1086.61	p17
D129L	614.32	-0.16	0.28	0.612	7059.95	7026.98	5203.96	7469.65	Uncharacterised
D205R	406.76	-0.68	0.44	0.157	1056.08	1324.06	509.83	995.13	RPB5
D250R	2924.38	-0.81	0.19	3.93e-05	23773.7	24523.5	13192.5	14401.5	8-Hydroxy-dGTpase Nudix hydrolase
D339L	1715.94	-0.56	0.16	0.000816	9975.15	9950.31	6713.32	6794.89	RPB7-fusion
D345L	1577.47	-0.62	0.21	0.00519	4492.66	4973.32	2696.95	3479.74	Lambda exonuclease
D79L	99.79	-0.57	0.84	0.539	257.37	370.92	354.21	60.5	Uncharacterised
DP141L	5999.33	-2.12	0.41	9.63e-07	7693.12	8167.13	2485.29	1157.21	MGF 100-2L
DP146L	1222.6	-1.52	0.19	2.52e-15	4314.35	3851.26	1471.94	1367.7	MGF 100-3L
DP238L	2160.35	-1.27	0.19	4.96e-11	35651.2	41360.1	15572.3	16300.5	Uncharacterised
DP311R	1165.81	-0.6	0.21	0.00812	13399.7	11813.9	7438.12	9293.48	MGF 360-16R
DP363R	1342.45	-0.27	0.21	0.234	2302.35	1848.79	1829.3	1607.13	MGF 360-19R
DP42R	550.1	-0.92	0.26	0.000918	5350.16	5694.67	2655.11	3200.97	MGF 360-21R
DP542L	4634.68	-0.49	0.26	0.0791	22352.2	19709.5	13124.1	16918.2	MGF 505-11L
DP60R	455.17	-1.07	0.34	0.00297	1181.9	1409.94	517.3	732.86	Uncharacterised
DP63R	111.33	-1.55	0.5	0.00373	512.28	547.24	201.36	156.6	Uncharacterised
DP71L	132.77	1.14	0.54	0.0514	626.6	493.02	899.62	1595.57	Virulence associated protein
DP96R	2607.42	0.1	0.44	0.831	2585.09	2705.29	1517.24	4170.28	Uncharacterised
E111R	883.4	-1.19	0.81	0.175	10134	9186.72	6516.53	1933.29	Uncharacterised
E120R	1278.98	0.31	0.18	0.106	3412.48	3082.47	4159.94	3870.14	DNA-binding p14.5
E146L	116.36	4.51	0.8	7.91e-08	8.9	35.5	708.21	320.18	PSP
E165R	5216.83	-1.04	0.49	0.0482	36362	46600.9	10661.2	29690	dUTPase
E183L	306.57	3.78	0.53	1.28e-11	65.89	111.85	1616.36	820.78	p54
E184L	518.07	2.49	0.64	0.00025	187.13	707.06	3460.8	1550.54	TR containing protein
E199L	73.84	2.53	0.54	1.09e-05	30.17	43.2	251.45	169.52	Vaccinia J5-like virion membrane protein
E248R	1290.76	-0.53	0.18	0.00639	4226.54	3771.06	2633.14	2906.22	Putative transmembrane domain containing protein
E296R	4500.14	-0.46	0.31	0.172	8661.86	7704.58	4599.44	7298.04	AP endonuclease class II
E301R	181.49	3.35	0.51	3.91e-10	191.64	328.23	2899.37	2421.61	Proliferating cell nuclear antigen-like protein
E423R	199.37	3.58	0.55	4.6e-10	220.57	306.65	4122.03	2181.44	Uncharacterised
E66L	38.41	-0.46	0.48	0.377	100.55	121.78	86.82	71.75	Uncharacterised
EP1242L	4939.44	-0.16	0.29	0.612	29874.6	29007.9	21357.2	31328.4	RPB2
EP152R	48.72	0.27	0.49	0.612	174.28	153.39	165.65	239.39	PSP, TR and tRNA-guanine transglycosylase
EP153R	19.58	0.76	0.52	0.179	126.33	295.35	324.01	436.88	Lectin-like protein
EP364R	1291.15	1.04	0.24	4.67e-05	757.42	523.52	1355.63	1276.05	ERCC4 domain; predicted nuclease domain; potential DEATH domain
EP402R	4410.73	0.92	0.39	0.0273	2982.96	2133.48	3322.29	6381.65	CD2 homolog
EP424R	1506.6	-0.01	0.22	0.956	11979.2	12284.1	13869.2	10098.8	FTS J-like Methyltransferase domain containing protein
EP84R	56.78	7.76	1.21	7.53e-10	0.53	0	65.37	27.32	PSP
F1055L	2616.04	-0.18	0.18	0.353	14864.5	13611.9	12622.9	12437.8	Helicase superfamily II
F165R	318.63	0.88	0.35	0.0172	420.04	433.16	844.52	726.69	PSP, TR
F317L	642.03	0.81	0.31	0.0148	4365.58	6242.74	10642.6	7968.76	Uncharacterised
F334L	3409.92	-1.07	0.23	1.48e-05	16188.3	13986.4	6438.97	7964.17	Ribonucleotide reductase small subunit
F778R	3781.69	-0.57	0.31	0.0845	25456.7	26425.3	13311.7	21671.7	Ribonucleotide reductase large subunit
G1211R	5570.6	-0.67	0.33	0.0619	104322	108313	50457.9	83566.4	DNA polymerase
G1340L	886.08	0.53	0.27	0.0691	477.59	540.53	871.25	588.87	Vaccinia A7L-like TF
H108R	85.6	1.72	0.71	0.0244	71.27	122.23	470.35	160.2	PSP
H124R	178.46	1.96	0.75	0.0148	57.91	113.32	517.37	145.39	Uncharacterised
H171R	448.97	1.97	0.39	1.5e-06	692.4	717.34	3527.45	1985.88	Uncharacterised
H233R	540.57	2.3	0.25	6.3e-19	1469.77	1389.82	7348.7	6697.88	Putative transmembrane domain
H240R	393.07	2.2	0.47	1.07e-05	1646.17	1734.17	10700.3	4794.63	Uncharacterised
H339R	1117.24	1.9	0.3	1.25e-09	1158.67	1648.35	6355.06	4132.64	Alpha-NAC-binding protein
H359L	1872.34	-1.16	0.19	4.35e-09	2258.13	2366.22	940.57	1140.03	RPB3
I177L	132.99	1.42	0.61	0.0316	694.37	486.15	2171.26	962.29	PSP, TR and periplasmic chaperone C-domain-containing protein
I196L	404.43	1.14	0.41	0.00857	1205.91	1194.37	3391.13	1880.27	PSP
I215L	4665.43	-0.4	0.28	0.182	13896.3	14503.3	8844.43	12672.2	Ubiquitin-conjugation enzyme
I226R	76.82	0.86	0.8	0.332	199.1	399.79	864.24	204.13	Uncharacterised
I243L	1111.38	-0.39	0.25	0.154	4388.67	4798.17	2826.63	4201.33	TFIIS
I267L	4538.64	-0.85	0.35	0.0232	4701.55	5236.32	1971.42	3545.24	RING finger containing protein
I329L	2601.08	-1.52	0.27	9.65e-08	10894.2	10756	4581.33	2928.12	PSP, TR and L-domain-like-region-containing protein
I73R	8083.83	-2.21	0.44	2.29e-06	66941.3	87158.3	22999.6	10351.6	Uncharacterised
J154R	834.17	-0.96	0.36	0.0121	8432.28	9361.33	6071.4	2980.44	MGF 300-2R
J268L	1219.57	-0.64	0.17	0.000497	4606.71	4260.72	2840.78	2860.96	MGF 300-1L
J319L	930.92	-0.6	0.19	0.00361	10932.7	9703.95	6785.65	6778.16	MGF 360-8L
J328L	817.46	-0.17	0.21	0.466	3434.69	3424.21	2838.4	3302.15	MGF 300-4L
J64R	353.93	-1.35	0.64	0.0502	2033.64	2273.66	1334.05	329.56	Uncharacterised
K145R	849.64	0.46	0.33	0.196	2364.67	2415.17	4270.08	2288.3	Uncharacterised
K196R	4882.28	0.1	0.22	0.664	7035.62	6447.07	7385.9	7088.93	Thymidine kinase
K205R	13843.3	-1.53	0.31	4.03e-06	36649.9	40650.2	10470.1	16392.2	Uncharacterised
K421R	796.19	0.46	0.25	0.0866	1828.52	1620.57	2034.18	2732.58	Uncharacterised
K78R	947.35	1.03	0.26	0.000212	3254.43	3447.72	8213.82	5463.04	p10; DNA-binding activity
KP177R	164.43	0.55	0.57	0.377	735.27	710.95	1442.39	654.85	p22
KP360L	354.62	-0.93	0.59	0.149	1328.17	901.59	873.99	283.34	MGF 360-1L
KP362L	216.68	1.16	0.62	0.0845	444.18	462.36	1494.23	516.25	MGF 360-2L
KP93L	1.65	-3.19	1.5	0.05	22.06	10.19	0	0	Uncharacterised
L270L	4621.35	-1.27	0.26	3.89e-06	39257	40155.2	13957.2	18915.5	MGF 110-1L
L356L	661.85	1.25	0.97	0.234	1569.91	1625.29	6204.14	1378.52	MGF 360-3L
L57L	138.36	1.79	0.63	0.00812	506.76	531.21	2564.81	983.21	Uncharacterised
L83L	257.89	-0.48	0.9	0.627	969.51	1075.95	1325.77	127.61	Uncharacterised
M1249L	1578.68	2.78	0.18	1.76e-51	2294.83	2630.73	17694.8	16122.8	Ubiquitin-like domain containing protein
M448R	4026.76	-0.6	0.25	0.0249	75734.2	72012.5	42318.2	55508.7	Microbody targeting signal-containing protein
NP1450L	5337.12	0.59	0.23	0.0156	18057.8	18876.8	26075	29458.1	RPB1
NP419L	2101.55	-0.87	0.26	0.00155	16595.5	18037	7509.16	11483.5	DNA ligase
NP868R	2486.35	-0.23	0.24	0.387	14703.1	12621.7	9884.8	13503	mRNA guanylyltransferase
O174L	1192.72	-1.21	0.38	0.00324	6054.41	7124.7	3984.61	1680.39	DNA polymerase beta-like protein
O61R	420.87	1.13	0.3	0.000328	870.15	837.29	2023.72	1712.57	p12
P1192R	3070.69	-0.41	0.34	0.268	36824	36755.4	19266.6	36303.8	Topoisomerase II
pNG1	3595.43	-1.97	0.31	7.53e-10	16777.2	21526.8	5900.89	3827.67	Uncharacterised
pNG6	662.05	-0.48	0.29	0.128	3429.62	3374.58	1982.71	2950.19	Uncharacterised
pNG2	3836.43	-1.69	0.35	6.68e-06	20765.7	28247.4	5517.2	9746.19	Uncharacterised
pNG3	844.55	-1.61	0.25	3.69e-10	13032.8	16201.4	5244.75	4246.57	Uncharacterised
pNG4	1529.09	-1.66	0.25	1.04e-10	5956.01	8249.76	2474.8	2007.27	Uncharacterised
Q706L	269.21	2.5	0.47	4.08e-07	129.59	172.25	1063.31	641.91	Helicase superfamily II
QP383R	284.72	1.98	0.62	0.00275	356.01	834.78	3199.49	1495.75	NifS-like PLP-dependent transferase
QP509L	184.71	2.87	0.65	3.34e-05	149.65	455.39	1992.68	2453.56	Helicase superfamily II
R298L	217.24	2.19	0.53	9.4e-05	268.77	371.45	1909.61	1006.87	Serine protein kinase
S183L	61.81	1.24	0.53	0.0281	139.07	89.93	236.96	308.06	Uncharacterised
S273R	119.41	1.56	0.47	0.00185	564.62	670.78	1923.96	1711.85	Ulp1 protease Family
U104L	7156.39	-1.46	0.32	1.3e-05	26597.4	30972.7	8445.88	12550.3	MGF 110-2L
UP60L	140.41	-1.13	0.52	0.0451	1579.87	1970.79	982.72	609.53	MGF 110-7L/MGF 360-6L
V82L	2897.02	-0.53	0.38	0.2	76528.5	83848.1	34791.5	76640.9	MGF 110-5L
X69R	1619.32	-1.37	0.25	1.21e-07	31601.2	38287	15855.8	11074.4	PSP, TR
XP124L	13515.9	-0.95	0.49	0.075	317126	336671	87155.1	252148	MGF 110-3L
Y118L	12028.9	-0.92	0.42	0.0442	84305.1	107054	32494.3	68996.3	MGF 110-6L
