# Supplementary material for: The African Swine Fever Virus Transcriptome
Source: J Virol. 2020 Apr 16;94(9):e00119-20. doi: 10.1128/JVI.00119-20 (PMC7163114; doi:10.1128/JVI.00119-20)
Supplement: Supplemental file 7 [file JVI.00119-20-sd006.xlsx]

## Sheet: Sheet1
Supplementary Table 6. Details of 91 genes with matching differential expression patterns between CAGE-seq and RNA-seq.
Functional groups were broad groups encompassing the VOCS database functions in column 2 and according to these placed into broad functional groups (column 3). Presence in viral particle (column 5) from Alejo et al. (Alejo A, Matamoros T, Guerra M, Andrés G. 2018. A proteomic atlas of the African swine fever virus particle. J Virol JVI.01293-18.).
Gene Name	Gene Product	Functional Group	Gene Type	In Viral Particle
A104R	Histone-like structural protein, IHF-like DNA-binding protein	Genome Organisation	Late	YES
A118R	Uncharacterised	Uncharacterised	Late	No
A151R	CXXC-motif containing protein	Structural / Viral Morphology	Early	No
A179L	bcl-2-bax homolog	Immune Evasion	Early	No
A238L	IkB-like protein	Immune Evasion	Early	No
A489R	MGF 505-2R	MGF 505	Late	No
A505R	MGF 505-4R	MGF 505	Early	No
A506R	MGF 505-9R	MGF 505	Early	No
A528R	MGF 505-6R/7R	MGF 505	Early	No
A542R	MGF 505-10R	MGF 505	Early	No
B117L	Transmembrane region containing protein	TR / PSP	Late	YES
B119L	FAD-dependent thiol oxidase; ALR/ERV-like region	Other / Enzyme	Late	YES
B125R	E2 early regulatory protein	Transcription / RNA modification	Late	No
B169L	Putative signal peptide, transmembrane region and Bacteriocin AS-48	TR / PSP	Late	YES
B175L	Late TF VLTF-2	Transcription / RNA modification	Late	No
B263R	TBP	Transcription / RNA modification	Early	No
B318L	Prenyltransferase	Other / Enzyme	Late	No
B354L	P-loop-containing nucleoside triphosphate hydrolases	Other / Enzyme	Late	No
B385R	A2L-like TF	Transcription / RNA modification	Late	No
B407L	Uncharacterised	Uncharacterised	Late	No
B438L	p49	Structural / Viral Morphology	Late	YES
B475L	Uncharacterised	Uncharacterised	Late	No
B602L	Chaperone	Structural / Viral Morphology	Late	No
B646L	p72	Structural / Viral Morphology	Late	YES
B962L	RNA helicase	NA Metabolism / DNA Replication / Repair	Late	YES
C257L	Putative transmembrane domain	TR / PSP	Late	YES
C44L	Uncharacterised	Uncharacterised	Early	No
C475L	E1L-like polyA polymerase large subunit	Transcription / RNA modification	Late	YES
C717R	Uncharacterised	Uncharacterised	Late	YES
C962R	Putative DNA primase	NA Metabolism / DNA Replication / Repair	Late	No
CP123L	Putative signal peptide	TR / PSP	Late	YES
CP204L	Phosphoprotein	Other / Enzyme	Early	YES
CP2475L	220kDa Polyprotein	Structural / Viral Morphology	Late	YES
CP312R	Uncharacterised	Uncharacterised	Early	YES
CP530R	60 kDa polyprotein	Structural / Viral Morphology	Late	YES
D1133L	Helicase Superfamily II	Transcription / RNA modification	Late	YES
D117L	p17	Structural / Viral Morphology	Late	YES
D250R	8-Hydroxy-dGTpase Nudix hydrolase	Transcription / RNA modification	Early	No
D339L	RPB7-fusion	Transcription / RNA modification	Early	YES
DP141L	MGF 100-2L	MGF 100	Early	No
DP146L	MGF 100-3L	MGF 100	Early	No
DP238L	Uncharacterised	Uncharacterised	Early	No
DP311R	MGF 360-16R	MGF 360	Early	No
DP42R	MGF 360-21R	MGF 360	Early	No
DP60R	Uncharacterised	Uncharacterised	Early	No
E146L	Putative signal peptide	TR / PSP	Late	YES
E165R	dUTPase	NA Metabolism / DNA Replication / Repair	Early	YES
E183L	p54	Structural / Viral Morphology	Late	YES
E184L	Transmembrane region containing protein	TR / PSP	Late	YES
E199L	Vaccinia J5-like virion membrane protein	Structural / Viral Morphology	Late	YES
E301R	Proliferating cell nuclear antigen-like protein	NA Metabolism / DNA Replication / Repair	Late	No
E423R	Uncharacterised	Uncharacterised	Late	YES
EP364R	ERCC4 domain; predicted nuclease domain; potential DEATH domain	NA Metabolism / DNA Replication / Repair	Late	No
EP402R	CD2 homolog	Immune Evasion	Late	YES
EP84R	Putative signal peptide	TR / PSP	Late	YES
F165R	Putative signal peptide, transmembrane region	TR / PSP	Late	No
F317L	Uncharacterised	Uncharacterised	Late	YES
F334L	Ribonucleotide reductase small subunit	NA Metabolism / DNA Replication / Repair	Early	No
H108R	Putative signal peptide	TR / PSP	Late	YES
H124R	Uncharacterised	Uncharacterised	Late	YES
H171R	Uncharacterised	Uncharacterised	Late	YES
H233R	Putative transmembrane domain	TR / PSP	Late	No
H240R	Uncharacterised	Uncharacterised	Late	YES
H339R	Alpha-NAC-binding protein	Other / Enzyme	Late	YES
H359L	RPB3	Transcription / RNA modification	Early	YES
I177L	Putative signal peptide, transmembrane region and periplasmic chaperone C-domain-containing protein	TR / PSP	Late	YES
I196L	Putative signal peptide	TR / PSP	Late	No
I267L	RING finger containing protein	Structural / Viral Morphology	Early	No
I73R	Uncharacterised	Uncharacterised	Early	YES
J268L	MGF 300-1L	MGF 300	Early	No
J319L	MGF 360-8L	MGF 360	Early	No
K205R	Uncharacterised	Uncharacterised	Early	No
K78R	p10; DNA-binding activity	Structural / Viral Morphology	Late	YES
L270L	MGF 110-1L	MGF 110	Early	No
L57L	Uncharacterised	Uncharacterised	Late	No
M1249L	Ubiquitin-like domain containing protein	Other / Enzyme	Late	YES
M448R	Microbody targeting signal-containing protein	Other / Enzyme	Early	YES
pNG1	Uncharacterised	Uncharacterised	Early	NA
pNG2	Uncharacterised	Uncharacterised	Early	NA
pNG3	Uncharacterised	Uncharacterised	Early	NA
pNG4	Uncharacterised	Uncharacterised	Early	NA
O61R	p12	Structural / Viral Morphology	Late	YES
Q706L	Helicase superfamily II	Transcription / RNA modification	Late	YES
QP383R	NifS-like PLP-dependent transferase	Other / Enzyme	Late	YES
QP509L	Helicase superfamily II	NA Metabolism / DNA Replication / Repair	Late	No
R298L	Serine protein kinase	NA Metabolism / DNA Replication / Repair	Late	YES
S183L	Uncharacterised	Uncharacterised	Late	No
S273R	Ulp1 protease Family	Structural / Viral Morphology	Late	YES
U104L	MGF 110-2L	MGF 110	Early	No
UP60L	MGF 110-7L/MGF 360-6L	MGF 110-360	Early	No
Y118L	MGF 110-6L	MGF 110	Early	No
