# Supplementary material for: The African Swine Fever Virus Transcriptome
Source: J Virol. 2020 Apr 16;94(9):e00119-20. doi: 10.1128/JVI.00119-20 (PMC7163114; doi:10.1128/JVI.00119-20)
Supplement: Supplemental file 8 [file JVI.00119-20-sd007.xlsx]

## Sheet: Sheet1
Supplementary Table 7. Summary of 5’ extensions detected from CAGE-seq.
Gene	TSS sequence	Stage	Extensions in the early stage (more than 5% of total reads and at least 5 reads)	Extensions in the late stage (more than 5% of total reads and at least 5 reads)	Total reads comprising TSS in the early stage	Total reads comprising TSS in the late stage
pNG6	TAATATTTTT A AATGCAACCA	Late	A (31.3%), AA (21.8%), AAA (6.2%)	A (28.6%), AA (17.7%), AAA (5.4%)	1871	2498
F317L	TTTGTTAAGA A TAAATGGTTG	Late		ATA (25.2%), AT (13.7%), ATATA (9.1%)	18	20816
pNG7	GAGAAATGTT A AATGAGTGAA	Late	A (30.2%), GAA (18.9%)	A (25.7%), GAA (18.9%)	1801	1628
E111R	TTTGGAAATC A TATAGCCATA	Late		AT (37.8%), ATAT (7.2%)	23	23036
DP146L	ATCTACACCT A AAACCATGGG	Early	A (32.4%), AA (16.4%), AAA (8.6%)	A (28.2%), AA (11.0%), AAA (5.8%)	1400	1713
A118R	TTTGTTTCAA A TAAACGTTGT	Late		AT (21.3%), ATA (13.8%)	0	478
QP509L	TGTTGAATAT A AAAGCTTAGA	Late		AAA (14.2%), A (6.6%), AAAA (5.5%)	0	1137
E120R_L	AGGTATTGTT A TAGTGATGGC	Late		GAT (29.0%), AT (5.8%)	60	112644
D117L	TTTGAGATTA A TATAACTGTT	Late		AT (33.9%)	37	83180
I226R	TTTTGTTTTA A TATTTGCATG	Late		AT (35.9%)	5	12594
B125R	TTTTTATTAA A TATGGCGGTT	Late		AT (30.4%)	25	30312
Q706L	TGGGATCCTT A TAACGAGTCA	Late		AT (29.8%)	7	5562
H124R	AAAAATCATT A TAAAATGAAT	Late		AT (27.9%)	1	4127
J154R_L	TAAATAAACT A TAAATGAAAA	Late		AT (26.5%)	11	9144
C105R	TTCCTAGAGG A GAATTAGTTT	Late	AG (33.1%)	AG (28.7%)	2589	2118
P1192R	TTATAGGAAT A AAAATGGAAG	Late	A (11.8%)	GATAT (15.9%), A (5.6%)	1257	1708
H233R	TCTAATACAC A TATTCCCTAC	Late		AT (18.7%), ATAT (5.7%), T (5.6%)	7	12452
H339R	ACTAACTAAT A AATGGCCGGT	Late		A (11.1%), AAA (7.8%)	12	29191
QP383R	GTAGCTTCTT A TAATTTATTC	Late		AT (17.6%), ATAT (7.7%)	0	392
DP71L	TTATGTTATT A TAGGTATTAA	Late		AT (14.8%), ATAT (5.8%)	28	7961
K78R	CATAATATAC A TAGAATGCCT	Late		AT (20.7%)	738	407653
A104R	TTAGTTTTTT A TACAAGAATG	Late		AT (22.0%)	82	172164
DP42R	TTGTAAAAAA A TATGCCTACT	Early		AT (21.4%)	766	1854
K421R	TTGCCATTTT A TAGAATGTAC	Late		AT (19.7%)	2	3831
C257L	ATTGTTTAAC A TAGGAGGAAA	Late		AT (12.6%), ATAT (7.1%)	16	34281
L356L	AACAAAATAA A CATGCAGCCA	Late	AC (14.2%), AAA (6.6%)	AC (17.6%)	106	68
DP60R	AGCGGTAATA A TAATTGATAC	Early	AT (17.2%), A (5.2%)	AT (18.3%)	58	71
C84L	GCTGCTATTT A TATGGATCAG	Late		AT (17.5%)	35	48685
B385R	TAAGGGGGGT A TAACAATGGA	Late		GAT (18.2%)	7	9460
A505R	TTTGGTAAAC A AATGTTTTCT	Early	A (55.0%)	A (17.0%)	218	507
I73R	AAAAAGAAGT A TACTCTCCTT	Early	AT (16.1%)	AT (15.6%)	60611	48749
I243L_L	ATGAAAATGC A TATAGCCCGC	Late		AT (14.7%)	605	7737
G1340L	TATACCGGGT A TAATGGATTT	Late		GAT (13.0%)	31	9740
F1055L	AATTATCAAA A TGCAAGAAAC	Late	AAAA (13.7%), AAAAA (6.2%), AAAAAA (6.2%)	AAAA (8.8%)	306	421
CP530R	AAATTATAAA A TAATAAGAAG	Late		AT (13.6%)	10	15575
KP177R	GTTTAATATT A AAATGACAAT	Late		A (7.2%)	3	10358
E146L	TTTTTATTTA A TAATGGGCGG	Late		ATA (8.4%)	3	15395
O174L	TTAATATTAA A TATAAAATGT	Late		AT (9.6%)	83	3251
C717R	GCTTATAAAT A TACCATGACA	Late		ATAT (9.7%)	2	2797
K196R	GAAAAAAATT A AACGGTCAAA	Late	A (11.3%), AA (5.9%)	A (8.7%)	3832	6061
D339L	AGAATATATT A TAGATATGAT	Early	AT (8.8%)	AT (9.1%)	3557	6878
D129L	GCTTAATAAT A ATGGATATAA	Late		ATAT (9.1%)	10	15512
V82L	TATAAAGAAT A GAGAGGGCGT	Late		ATAT (8.0%)	2040	1548
EP424R	ATAAAGTAAG A AAATGTCCAA	Late		A (6.8%)	514	2226
EP364R	CACGTATTTA A TATATACTAC	Late		AT (8.7%)	5	10976
E184L	ATACTGTTGT A TATTATAAGA	Late		AT (8.1%)	183	433042
J268L	TTTTTTTAGT A AAGACTTTTA	Early	GA (10.9%)	GA (5.9%)	2727	2054
H359L	CTATATATTT A TAATACAAAT	Early	AT (21.7%)	AT (7.3%)	1767	12301
D79L	AATTATAGTT A TATACAAATA	Late		GAT (7.9%)	8	13006
I329L	TTTTAATAGT A TATACAGGAT	Late		AT (8.2%)	5	13108
EP402R	ACATTATTTT A TATCATAATT	Late		AT (7.2%)	4	3191
E301R	AGAATAGTAT A ATGTCTGAAG	Late		ATAT (5.5%)	1	1251
A137R	ATTTATATGT A TACAACTGTA	Late		AT (7.4%)	438	1043386
CP80R_E	AGTTACTTCA A GAATAACTAT	Late			560	1142
CP123L	AACGTTACTT A TATAACAAAA	Late		AT (6.1%)	3	6645
CP80R_L	AAAAAATGAA A TACTAAAGTT	Late		GAT (6.1%)	7	16561
I215L	AAAAAACAAA A GAGGTTCATC	Late			2185	1018
B175L	GTATAAAAAT A ACTATCAAAA	Late			4	6895
B66L	GTTTTAAAGT A TATGGATATA	Late	A (14.3%)	AT (6.2%)	7	8494
CP312R	TTTTAATGTT A CTAGTAAAAA	Early	ACT (6.1%)	ACT (5.9%)	46733	101877
A224L	TATATTATAT A TAAGAATTTA	Late			124	45570
CP2475L	TTTTTTTATT A TAATGGGTAA	Late			56	43025
KP360L	TTCGGAAATA A TTATTTTGCA	Late			322	178
DP63R	AGCATTTACT A TAGTTATATT	Late			2	2401
DP148R	AAATAGTTAA A TATAGAAGTT	Late			0	567
D1133L	TTTTTTTATG A TAATATGGCG	Late			1	1474
C44L	AGATAATTAT G ACTAATAATA	Early			4780	7359
C962R	GTTTCTACAA T AATAAAATGC	Late			1	9545
D345L	GAGCTTAAAC A TATTCGCCAA	Late	AT (8.4%)		202	317
F165R	TTTTTCTTCT A TATAATGGAA	Late			3	9618
EP153R	TTGTGATGGA A GACATACATA	Late			4683	5427
DP93R	TGGGATTTTT A GGTGCAACAT	Late			5	38
A240L	TTACCCATTT A TTAATCATGC	Late			2379	248
DP86L	TTCGTAAAAA A TCGCCAGTCA	Late			47	233
