# Supplementary material for: The African Swine Fever Virus Transcriptome
Source: J Virol. 2020 Apr 16;94(9):e00119-20. doi: 10.1128/JVI.00119-20 (PMC7163114; doi:10.1128/JVI.00119-20)
Supplement: Supplemental file 9 [file JVI.00119-20-sd008.xlsx]

## Sheet: Sheet1
Supplementary Table 8. Summary of 212 TTS clusters detected with CAGEfightR analysis and polyA filtering.
Manual refers to manually annotated clusters. TTS location is the highest point of each cluster. * clusters from pNG3 and pNG4 were filtered out from polyA filtering (see Methods) but added back due to high RNA-seq agreement with termination signals.
TTS Location	Strand	Cluster CAGEfightR Score	Cluster width	pTTS or npTTS	1st ORF	2nd ORF	3rd ORF	TTS to 1st ORF (nt)	TTS to 2nd ORF (nt)	TTS to 3rd ORF (nt)	polyT	1st ORF gene type	Last polyT T to TTS (nt)	polyT length
47428	+	936	3	P	K78R	K205R	-	393	718	-	Yes	Late	1	5
56502	+	1179	7	P	EP153R	EP152R	-	334	798	-	Yes	Early	1	5
57850	+	7121	50	P	EP402R	-	-	398	-	-	Yes	Late	0	7
64452	+	544	2	P	M448R	-	-	598	-	-	Yes	Early	0	8
64452	+	544	2	P	C129R	-	-	122	-	-	Yes	Late	0	8
71325	+	6425	6	P	C315R	-	-	235	-	-	Yes	Late	3	9
10835	+	198549	33	P	pNG4 *	-	-	46	-	-	Yes	Early	3	9
92481	+	1102	3	P	B263R	-	-	381	-	-	Yes	Early	0	9
100168	+	827	4	P	G1211R	-	-	167	-	-	Yes	Early	0	9
2300	+	158	1	P	KP86R	-	-	295	-	-	Yes	NC	1	6
111578	+	12713	41	P	CP312R	-	-	153	-	-	Yes	Early	2	9
121608	+	47678	45	P	D250R	NP868R	-	179	988	-	Yes	Early	2	5
11821	+	257	1	P	X69R	-	-	285	-	-	Yes	Early	0	6
128801	+	376	2	P	D205R	-	-	610	-	-	Yes	Late	1	5
134586	+	157	1	P	P1192R	-	-	285	-	-	Yes	Early	1	6
12896	+	630293	13	P	pNG3 *	-	-	36	-	-	Yes	Early	3	9
150117	+	17583	7	P	E165R	-	-	10	-	-	Yes	Early	2	8
152548	+	19756	46	P	E111R	E296R	-	10	348	-	Yes	Late	1	6
155700	+	104	1	P	I73R	-	-	268	-	-	Yes	Early	-2	7
13435	+	640354	10	P	pNG1	-	-	82	-	-	Yes	Early	2	8
165126	+	16958	47	P	DP96R	DP148R	-	13	597	-	Yes	Early	2	8
166842	+	1074	3	P	DP363R	-	-	25	-	-	Yes	Early	2	9
167336	+	3081	3	P	pNG6	-	-	151	-	-	Yes	Early	2	7
167959	+	1024	4	P	DP60R	DP42R	-	83	349	-	Yes	Early	2	9
168585	+	106	1	P	DP93R	DP60R	DP42R	353	709	975	Yes	NC	2	8
13721	+	914	3	P	J64R	-	-	41	-	-	Yes	Early	0	6
1722	-	105	1	P	KP93L	KP360L	-	148	481	-	Yes	NC	0	5
7150	-	219	1	P	L270L	-	-	129	-	-	Yes	Early	0	7
8190	-	23578	8	P	U104L	XP124L	V82L	29	440	992	Yes	Early	1	8
8601	-	28263	53	P	XP124L	V82L	-	29	581	-	Yes	Early	1	7
9172	-	1033	4	P	V82L	Y118L	-	10	482	-	Yes	Early	0	7
9600	-	31576	7	P	Y118L	UP60L	-	54	633	-	Yes	Early	2	7
10173	-	3528	5	P	UP60L	-	-	60	-	-	Yes	Early	1	6
14476	-	302	3	P	J328L	-	-	356	-	-	Yes	Early	1	9
15916	-	1031	4	P	J319L	-	-	20	-	-	Yes	Early	2	9
16911	-	550	2	P	A125L	-	-	146	-	-	Yes	Early	2	9
14821	+	8848	7	P	J154R	-	-	96	-	-	Yes	NC	2	9
29074	-	6214	45	P	A224L	-	-	46	-	-	Yes	Late	-1	8
29827	-	33009	9	P	A240L	-	-	650	-	-	Yes	Early	1	8
29827	-	33009	9	P	pNG2	-	-	7	-	-	Yes	Early	1	8
36205	-	3969	4	P	A179L	-	-	465	-	-	Yes	Early	1	7
37083	-	3272	20	P	F317L	-	-	816	-	-	Yes	Late	0	4
38872	-	18584	6	P	F334L	-	-	5	-	-	Yes	Early	2	8
42597	-	1631	3	P	F1055L	-	-	158	-	-	Yes	Early	1	7
49169	-	1014	3	P	EP1242L	-	-	221	-	-	Yes	NC	0	7
20387	+	9066	37	P	A280R	-	-	152	-	-	Yes	Early	2	8
64640	-	1566	9	P	C44L	-	-	50	-	-	Yes	Early	4	9
71074	-	2097	12	P	C147L	C62L	-	95	698	-	Yes	Late	0	7
21929	+	812	3	P	A505R	-	-	12	-	-	Yes	Early	0	7
79127	-	128	1	P	B438L	-	-	52	-	-	Yes	Late	-6	4
79967	-	135	1	P	B169L	-	-	541	-	-	Yes	Late	-1	7
80798	-	460	1	P	B475L	-	-	236	-	-	Yes	Late	0	5
23619	+	2851	5	P	A498R	-	-	177	-	-	Yes	Early	3	9
86645	-	1250	5	P	B646L	-	-	147	-	-	Yes	Late	-4	4
88542	-	248	1	P	B117L	B407L	-	580	940	-	Yes	Late	0	4
27357	+	34000	12	P	A506R	-	-	303	-	-	Yes	Early	3	9
107914	-	92990	11	P	CP204L	-	-	62	-	-	Yes	Early	3	9
116645	-	1618	4	P	NP419L	-	-	43	-	-	Yes	Late	3	10
122047	-	389	5	P	D79L	D339L	-	23	331	-	Yes	Late	0	4
123261	-	209	1	P	D1133L	-	-	269	-	-	Yes	Late	-6	4
127867	-	866	4	P	D345L	-	-	349	-	-	Yes	Late	0	8
134156	-	3483	10	P	H359L	-	-	174	-	-	Yes	Early	5	8
151694	-	577	3	P	E66L	-	-	919	-	-	Yes	Late	2	8
31635	+	47593	71	P	A118R	-	-	166	-	-	Yes	Late	0	4
155276	-	900	4	P	I329L	-	-	390	-	-	Yes	Late	-3	5
156714	-	10059	6	P	I215L	I177L	-	249	934	-	Yes	Early	3	8
158788	-	1117	3	P	DP238L	-	-	70	-	-	Yes	Early	3	10
160652	-	2167	5	P	DP542L	-	-	233	-	-	Yes	Early	3	11
162534	-	5943	6	P	DP141L	DP146L	-	98	742	-	Yes	Early	3	9
163270	-	836	26	P	DP146L	-	-	6	-	-	Yes	Early	0	4
164478	-	345	1	P	DP71L	-	-	32	-	-	Yes	Late	0	5
32167	+	21021	36	P	A151R	A118R	-	213	698	-	Yes	Early	1	7
34114	+	2439	18	P	A276R	-	-	985	-	-	Yes	Early	-1	8
38077	+	216	1	P	A137R	-	-	209	-	-	Yes	Late	0	8
42345	+	14075	7	P	F778R	-	-	105	-	-	Yes	Early	3	9
91745	-	manual	1	P	B66L	G1340L	-	350	556	-	Yes	Late	1	9
67757	+	manual	1	P	C105R	C717R	-	245	549	-	Yes	Early	0	5
137859	+	manual	1	P	H108R	H339R	-	105	443	-	Yes	Late	-1	6
158130	-	manual	1	P	I196L	DP238L	-	44	728	-	Yes	Late	2	6
48093	+	manual	1	P	K145R	K196R	-	18	471	-	Yes	Late	0	9
112138	-	manual	1	P	NP1450L	-	-	115	-	-	Yes	Early	1	8
113189	+	manual	1	P	O61R	-	-	984	-	-	Yes	Late	1	9
139180	-	manual	1	P	R298L	Q706L	-	67	938	-	Yes	Late	2	4
46950	+	1531	9	P	K205R	-	-	240	-	-	No	Early	-	-
47738	+	425	4	P	K196R	K78R	-	116	703	-	No	Early	-	-
54261	+	115	1	P	EP84R	-	-	808	-	-	No	Late	-	-
54886	+	531	4	P	EP424R	-	-	123	-	-	No	Early	-	-
111205	+	1102	42	P	CP80R	CP530R	-	745	990	-	No	Late	-	-
138527	+	147	1	P	H233R	H108R	-	112	773	-	No	Late	-	-
139295	+	165	1	P	H240R	H233R	-	43	880	-	No	Late	-	-
147673	+	135	1	P	E423R	-	-	406	-	-	No	Late	-	-
149305	+	236	3	P	E301R	-	-	980	-	-	No	Late	-	-
151049	+	429	1	P	E248R	E165R	-	173	942	-	No	Late	-	-
151979	+	276	3	P	E120R	-	-	699	-	-	No	Late	-	-
152443	+	4881	29	P	E296R	-	-	243	-	-	No	Early	-	-
155328	+	132	1	P	I226R	-	-	930	-	-	No	Late	-	-
2174	-	319	8	P	KP360L	-	-	29	-	-	No	Early	-	-
5631	-	1061	12	P	L356L	-	-	351	-	-	No	Early	-	-
33475	-	135	1	P	A859L	-	-	614	-	-	No	Late	-	-
58039	-	1190	29	P	M1249L	-	-	678	-	-	No	Late	-	-
64055	-	293	4	P	C84L	C44L	-	320	635	-	No	Late	-	-
68231	-	2495	12	P	C475L	-	-	430	-	-	No	Late	-	-
74879	-	787	6	P	B962L	-	-	189	-	-	No	Late	-	-
78229	-	123	1	P	B318L	B438L	-	27	950	-	No	Late	-	-
82805	-	1199	12	P	B602L	-	-	868	-	-	No	Late	-	-
89177	-	1706	24	P	B407L	-	-	305	-	-	No	Late	-	-
99739	-	1691	7	P	CP123L	CP2475L	-	257	737	-	No	Late	-	-
121363	-	152	1	P	D129L	D79L	-	245	707	-	No	Late	-	-
144750	-	1914	13	P	E184L	E183L	-	64	662	-	No	Late	-	-
145178	-	2294	19	P	E183L	-	-	234	-	-	No	Late	-	-
148667	-	637	1	P	E199L	-	-	314	-	-	No	Late	-	-
154331	-	129	1	P	I243L	-	-	62	-	-	No	NC	-	-
77879	-	manual	1	P	B119L	B318L	-	37	377	-	No	Late	-	-
49442	+	manual	1	P	K421R	-	-	69	-	-	No	Late	-	-
111504	+	4130	19	NP	CP312R	-	-	79	-	-	Yes	Early	-1	5
111693	+	650	2	NP	CP312R	-	-	268	-	-	Yes	Early	-1	7
111797	+	615	4	NP	CP312R	-	-	372	-	-	Yes	Early	0	8
111889	+	466	13	NP	CP312R	-	-	464	-	-	Yes	Early	0	5
111948	+	13001	6	NP	CP312R	-	-	523	-	-	Yes	Early	1	8
112502	+	251	3	NP	O61R	-	-	297	-	-	Yes	Late	-4	9
122032	+	737	2	NP	D250R	-	-	603	-	-	Yes	Early	-1	9
122239	+	794	4	NP	D250R	-	-	810	-	-	Yes	Early	3	5
12323	+	783	3	NP	X69R	-	-	787	-	-	Yes	Early	2	8
138804	+	131	1	NP	H233R	-	-	389	-	-	Yes	Late	0	6
150268	+	110	1	NP	E165R	-	-	161	-	-	Yes	Early	0	4
152859	+	323	2	NP	E296R	-	-	659	-	-	Yes	Early	3	10
152859	+	323	2	NP	E111R	-	-	321	-	-	Yes	Late	3	10
156203	+	1267	3	NP	I73R	-	-	771	-	-	Yes	Early	1	5
160849	+	6111	6	NP	DP63R	DP311R	-	40	161	-	Yes	Late	3	7
161076	+	369	3	NP	DP63R	DP311R	-	267	388	-	Yes	Late	0	7
161333	+	688	2	NP	DP63R	DP311R	-	524	645	-	Yes	Late	1	4
165211	+	872	3	NP	DP96R	DP148R	-	98	682	-	Yes	Early	2	7
165458	+	495	2	NP	DP96R	DP148R	-	345	929	-	Yes	Early	0	7
167336	+	3081	3	NP	DP363R	-	-	519	-	-	Yes	Early	2	7
168380	+	103	1	NP	DP60R	DP42R	-	504	770	-	Yes	Early	0	5
168380	+	103	1	NP	DP93R	-	-	148	-	-	Yes	NC	0	5
2142	-	105	1	NP	KP360L	-	-	61	-	-	Yes	Early	1	9
9870	-	890	4	NP	UP60L	-	-	363	-	-	Yes	Early	0	4
28232	-	140	1	NP	A224L	-	-	888	-	-	Yes	Late	0	6
28271	-	165	1	NP	A224L	-	-	849	-	-	Yes	Late	0	7
28709	-	3710	24	NP	A224L	-	-	411	-	-	Yes	Late	2	7
15120	+	420	3	NP	J154R	-	-	395	-	-	Yes	NC	0	7
30177	-	5071	4	NP	A240L	-	-	300	-	-	Yes	Early	2	9
30276	-	4659	4	NP	A240L	-	-	201	-	-	Yes	Early	0	6
49321	-	102	1	NP	EP1242L	-	-	69	-	-	Yes	NC	0	5
116083	-	139	1	NP	NP419L	-	-	605	-	-	Yes	Late	-1	6
122012	-	501	3	NP	D79L	D339L	-	58	366	-	Yes	Late	2	8
127813	-	171	1	NP	D345L	-	-	403	-	-	Yes	Late	-1	8
156951	-	1262	17	NP	I215L	I177L	-	12	697	-	Yes	Early	0	4
162359	-	4407	5	NP	DP141L	DP146L	-	273	917	-	Yes	Early	1	6
162987	-	608	2	NP	DP146L	-	-	289	-	-	Yes	Early	-1	4
163802	-	106	1	NP	DP71L	-	-	708	-	-	Yes	Late	2	6
32320	+	1055	15	NP	A151R	A118R	-	366	851	-	Yes	Early	-3	5
32863	+	139	1	NP	A151R	-	-	909	-	-	Yes	Early	-3	4
33414	+	472	3	NP	A276R	-	-	285	-	-	Yes	Early	0	5
33761	+	1308	4	NP	A276R	-	-	632	-	-	Yes	Early	1	8
89070	-	manual	1	NP	B117L	B407L	-	52	412	-	Yes	Late	0	6
47504	+	527	7	NP	K78R	K205R	-	469	794	-	No	Late	-	-
47594	+	5235	73	NP	K78R	K205R	-	559	884	-	No	Late	-	-
47942	+	635	15	NP	K196R	K78R	-	320	907	-	No	Early	-	-
54225	+	103	1	NP	EP84R	-	-	772	-	-	No	Late	-	-
54937	+	139	1	NP	EP424R	-	-	174	-	-	No	Early	-	-
55003	+	105	1	NP	EP424R	-	-	240	-	-	No	Early	-	-
55041	+	218	1	NP	EP424R	-	-	278	-	-	No	Early	-	-
55109	+	121	1	NP	EP424R	-	-	346	-	-	No	Early	-	-
57107	+	614	8	NP	EP153R	-	-	939	-	-	No	Early	-	-
57524	+	1916	36	NP	EP402R	-	-	72	-	-	No	Late	-	-
58425	+	160	1	NP	EP402R	-	-	973	-	-	No	Late	-	-
64194	+	121	1	NP	M448R	-	-	340	-	-	No	Early	-	-
110639	+	659	8	NP	CP80R	CP530R	-	179	424	-	No	Late	-	-
112369	+	906	27	NP	O61R	CP312R	-	164	944	-	No	Late	-	-
112536	+	137	1	NP	O61R	-	-	331	-	-	No	Late	-	-
112620	+	409	12	NP	O61R	-	-	415	-	-	No	Late	-	-
112749	+	124	1	NP	O61R	-	-	544	-	-	No	Late	-	-
112802	+	276	2	NP	O61R	-	-	597	-	-	No	Late	-	-
112854	+	1675	13	NP	O61R	-	-	649	-	-	No	Late	-	-
137727	+	266	1	NP	H339R	-	-	311	-	-	No	Late	-	-
139408	+	120	1	NP	H240R	H233R	-	156	993	-	No	Late	-	-
139595	+	104	1	NP	H240R	-	-	343	-	-	No	Late	-	-
139641	+	146	1	NP	H240R	-	-	389	-	-	No	Late	-	-
139697	+	167	1	NP	H240R	-	-	445	-	-	No	Late	-	-
139733	+	6217	25	NP	H240R	-	-	481	-	-	No	Late	-	-
140009	+	349	5	NP	H240R	-	-	757	-	-	No	Late	-	-
8935	-	120	1	NP	V82L	Y118L	-	247	719	-	No	Early	-	-
9763	-	146	1	NP	UP60L	-	-	470	-	-	No	Early	-	-
30407	-	226	1	NP	A240L	-	-	70	-	-	No	Early	-	-
38384	-	100	1	NP	F334L	-	-	493	-	-	No	Early	-	-
57914	-	1045	11	NP	M1249L	-	-	803	-	-	No	Late	-	-
58089	-	1013	3	NP	M1249L	-	-	628	-	-	No	Late	-	-
63642	-	443	5	NP	C84L	-	-	733	-	-	No	Late	-	-
63745	-	335	1	NP	C84L	C44L	-	630	945	-	No	Late	-	-
64412	-	351	1	NP	C44L	-	-	278	-	-	No	Early	-	-
68277	-	310	1	NP	C475L	-	-	384	-	-	No	Late	-	-
74993	-	595	5	NP	B962L	-	-	75	-	-	No	Late	-	-
78306	-	134	1	NP	B438L	-	-	873	-	-	No	Late	-	-
82899	-	297	4	NP	B602L	-	-	774	-	-	No	Late	-	-
86260	-	227	4	NP	B646L	-	-	532	-	-	No	Late	-	-
86532	-	574	1	NP	B646L	-	-	260	-	-	No	Late	-	-
120653	-	106	1	NP	D129L	-	-	955	-	-	No	Late	-	-
127337	-	602	27	NP	D345L	-	-	879	-	-	No	Late	-	-
127977	-	135	1	NP	D345L	-	-	239	-	-	No	Late	-	-
144645	-	1111	2	NP	E184L	E183L	-	169	767	-	No	Late	-	-
31558	+	1838	27	NP	A118R	-	-	89	-	-	No	Late	-	-
162601	-	1461	23	NP	DP141L	DP146L	-	31	675	-	No	Early	-	-
163872	-	176	1	NP	DP71L	-	-	638	-	-	No	Late	-	-
32063	+	4600	36	NP	A151R	A118R	-	109	594	-	No	Early	-	-
32722	+	134	1	NP	A151R	-	-	768	-	-	No	Early	-	-
32826	+	392	4	NP	A151R	-	-	872	-	-	No	Early	-	-
32919	+	5253	38	NP	A151R	-	-	965	-	-	No	Early	-	-
33132	+	146	1	NP	A276R	-	-	3	-	-	No	Early	-	-
38394	+	254	1	NP	A137R	-	-	526	-	-	No	Late	-	-
154580	+	manual	1	NP	I226R	-	-	182	-	-	No	Late	-	-
