# Supplementary material for: The African Swine Fever Virus Transcriptome
Source: J Virol. 2020 Apr 16;94(9):e00119-20. doi: 10.1128/JVI.00119-20 (PMC7163114; doi:10.1128/JVI.00119-20)
Supplement: Supplemental file 10 [file JVI.00119-20-sd009.xlsx]

## Sheet: Sheet1
Supplementary Table 9. Summary of CAGE-seq Clusters detected via CAGEfightR.
TSS Location	Cluster Start Location	Cluster End Location	Cluster Width	Strand	Cluster CAGEfightR Score
4184	4169	4182	13	+	26
1503	1503	1503	1	+	185
1612	1612	1612	1	+	53
1656	1656	1656	1	-	45
2037	2037	2037	1	-	32
2376	2374	2376	3	+	219
2549	2549	2551	3	+	71
2639	2637	2646	10	-	207
2736	2736	2736	1	-	31
2802	2802	2810	9	+	71
2809	2809	2809	1	-	30
2907	2904	2921	18	-	4773
2918	2916	2918	3	+	94
3078	3078	3078	1	+	131
3153	3151	3153	3	+	166
3305	3272	3308	37	-	1577
3333	3333	3374	42	+	539
3428	3428	3428	1	+	67
3429	3429	3429	1	-	69
3546	3528	3550	23	+	3161
3612	3612	3614	3	-	2413
3685	3685	3685	1	-	36
3819	3774	3819	46	-	839
3971	3908	4013	106	-	848
4012	4012	4027	16	+	94
4082	4068	4091	24	-	626
4501	4499	4501	3	+	287
4524	4524	4586	63	-	458
4620	4611	4688	78	+	3814
4657	4657	4657	1	-	38
5200	5198	5200	3	-	261
5236	5236	5236	1	+	30
5342	5341	5342	2	-	69
5528	5522	5530	9	-	9394
5652	5621	5652	32	-	416
5807	5798	5832	35	-	36857
5903	5903	5918	16	-	616
5943	5940	5968	29	+	1472
6139	6090	6142	53	+	898
6196	6196	6203	8	-	260
6338	6338	6340	3	-	91
6369	6369	6369	1	+	81
6478	6478	6479	2	+	136
6600	6600	6600	1	-	28
6633	6631	6633	3	+	259
6907	6907	6929	23	-	103
6932	6932	6932	1	+	286
7055	7055	7057	3	-	259
7168	7168	7168	1	-	37
7289	7285	7294	10	+	753
7361	7359	7361	3	-	292
7382	7382	7382	1	+	130
7413	7413	7413	1	-	34
7828	7828	7876	49	-	70
8065	8065	8065	1	+	76
8161	8158	8161	4	-	6749
8270	8270	8270	1	-	36
8293	8293	8295	3	+	103
8545	8542	8593	52	-	31409
8590	8586	8590	5	+	214
8958	8931	8985	55	-	266
9072	9063	9077	15	-	128955
9496	9488	9500	13	-	6044
9595	9591	9595	5	-	559
9913	9910	9916	7	-	232
10066	10018	10071	54	-	216644
10139	10134	10139	6	+	148
10205	10205	10205	1	-	41
10431	10431	10431	1	-	250
10680	10680	10680	1	-	90
10848	10843	10852	10	+	79280
10944	10942	10948	7	+	417
11034	11031	11071	41	+	1040
11134	11134	11134	1	+	148
11233	11233	11279	47	-	1126
11334	11315	11334	20	+	91
11447	11431	11447	17	-	157
11542	11542	11555	14	-	317
11689	11688	11689	2	-	384
12560	12558	12611	54	-	8300
12683	12669	12683	15	-	147
12871	12837	12881	45	-	1085
13123	13116	13125	10	+	402
13317	13317	13319	3	+	343
13384	13370	13384	15	+	254
13399	13383	13445	63	-	361
13474	13444	13514	71	+	4326
13581	13581	13581	1	-	32
13626	13626	13635	10	+	766
13705	13702	13705	4	+	563
13821	13821	13821	1	-	33
13863	13861	13943	83	+	10094
14080	14080	14080	1	+	43
14140	14140	14140	1	-	31
14150	14139	14182	44	+	5567
14568	14568	14568	1	+	145
14753	14751	14796	46	-	1013
14837	14837	14837	1	+	64
15211	15211	15211	1	+	67
15212	15212	15214	3	-	120
15349	15349	15351	3	-	166
15650	15650	15650	1	+	25
15854	15854	15854	1	+	30
15904	15903	15907	5	-	2854
16004	16004	16007	4	+	663
16072	16070	16074	5	+	329
16390	16380	16392	13	-	555
16434	16408	16435	28	+	261
16468	16468	16468	1	-	62
16801	16801	16801	1	-	27
16899	16894	16902	9	-	2000
16953	16947	16953	7	+	261
17024	17024	17024	1	+	34
17049	17049	17049	1	-	26
17190	17143	17190	48	+	118
17254	17254	17254	1	-	30
17310	17305	17339	35	+	555
17350	17350	17350	1	-	26
17585	17585	17586	2	+	93
17599	17576	17632	57	-	9876
17716	17715	17716	2	+	1103
18246	18245	18247	3	+	135
19287	19176	19321	146	-	2027
19353	19180	19358	179	+	15995
19633	19633	19633	1	+	31
19779	19775	19779	5	+	1224
19873	19873	19873	1	+	44
20148	20148	20148	1	+	31
20200	20200	20200	1	+	31
20397	20391	20417	27	+	818
20654	20654	20654	1	+	84
20804	20802	20835	34	-	190
21226	21226	21231	6	-	466
21258	21230	21258	29	+	94
21474	21428	21474	47	+	319
21578	21578	21578	1	-	27
21587	21584	21608	25	+	1552
21647	21647	21649	3	-	123
21714	21714	21714	1	-	195
21786	21786	21788	3	-	79
21877	21876	21882	7	-	596
21941	21935	21942	8	+	2255
22169	22167	22169	3	-	118
22357	22344	22357	14	+	95
22541	22541	22560	20	+	501
22591	22557	22593	37	-	800
22625	22622	22625	4	+	95
22919	22899	22919	21	+	132
23012	23012	23012	1	-	117
23140	23140	23140	1	+	111
23171	23169	23173	5	-	654
23209	23209	23225	17	+	184
23240	23238	23241	4	-	221
23481	23481	23499	19	-	71
23512	23510	23512	3	+	72
23588	23579	23593	15	-	7930
23632	23623	23633	11	+	4079
24078	24078	24078	1	-	44
24090	24088	24110	23	+	864
24386	24386	24423	38	-	74
24482	24482	24482	1	+	62
24584	24584	24584	1	+	65
25143	25143	25143	1	+	90
25243	25243	25245	3	+	190
25359	25359	25361	3	-	123
25466	25440	25496	57	-	210
25526	25518	25526	9	+	5058
25665	25665	25665	1	+	30
26189	26189	26189	1	-	88
26211	26211	26211	1	+	27
26400	26400	26400	1	+	140
26577	26577	26577	1	-	41
26975	26975	26975	1	+	42
27110	27110	27137	28	-	69
27320	27320	27322	3	-	75
27370	27368	27371	4	+	8792
27816	27816	27816	1	-	67
27896	27896	27897	2	+	69
28449	28449	28456	8	-	75
28655	28655	28663	9	-	712
28688	28686	28688	3	+	77
28786	28786	28791	6	-	355
29230	29230	29230	1	-	33
29431	29425	29464	40	-	509
29644	29644	29644	1	-	32
29816	29774	29924	151	-	16829
29919	29898	29919	22	+	186
30018	29977	30018	42	-	102
30159	30118	30164	47	+	61433
30320	30320	30320	1	+	148
30380	30380	30380	1	+	43
30510	30508	30510	3	-	137
30618	30618	30618	1	+	28
30780	30778	30802	25	+	213
30917	30917	30930	14	-	599
30971	30971	30971	1	+	32
31207	31204	31211	8	-	7119
31324	31324	31326	3	+	136
31498	31430	31562	133	+	242977
31617	31617	31617	1	+	110
31740	31740	31743	4	+	124
31805	31798	31805	8	-	99
31811	31797	31825	29	+	1807
31945	31945	31945	1	-	55
31978	31978	32000	23	+	360
32077	32077	32082	6	-	76
32201	32182	32201	20	+	109
32280	32278	32285	8	+	20398
32313	32313	32313	1	-	27
32395	32395	32395	1	+	52
32477	32477	32477	1	+	52
32551	32551	32593	43	+	308
32878	32878	32878	1	-	35
32915	32913	32958	46	+	338
33172	33166	33217	52	-	14522
33214	33201	33224	24	+	6878
33577	33577	33577	1	-	26
33777	33777	33814	38	+	119
34072	34069	34077	9	-	12446
34765	34765	34765	1	+	76
36729	36729	36729	1	-	454
36755	36755	36755	1	+	58
36804	36804	36804	1	-	33
36993	36993	36993	1	-	32
37072	37072	37074	3	-	190
37106	37106	37154	49	+	2432
37223	37127	37272	146	-	35339
37343	37342	37345	4	-	1888
37441	37435	37571	137	+	352342
37671	37651	37671	21	+	101
37765	37759	37765	7	+	95
37825	37823	37830	8	+	662
38857	38853	38864	12	-	6990
39112	39112	39112	1	+	28
39220	39218	39220	3	+	126
39264	39264	39304	41	-	113
39581	39581	39589	9	-	204
39866	39863	39870	8	-	9955
39886	39867	39888	22	+	7193
40255	40255	40255	1	-	32
40288	40286	40288	3	+	107
41188	41188	41191	4	+	124
41325	41325	41325	1	+	69
41832	41832	41854	23	-	141
41854	41854	41856	3	+	172
42354	42352	42402	51	+	6899
42357	42328	42359	32	-	1192
42652	42652	42654	3	+	102
43156	43156	43156	1	+	38
43437	43436	43437	2	-	131
44089	44089	44089	1	-	28
45923	45914	45929	16	-	979
46039	46039	46039	1	-	38
46066	46062	46084	23	+	108250
46159	46159	46159	1	-	34
46187	46187	46187	1	+	57
46291	46245	46314	70	+	367
46410	46387	46411	25	+	404
46642	46642	46642	1	+	26
46712	46709	46729	21	-	2694
46793	46746	46796	51	+	137876
46805	46805	46805	1	-	66
46929	46929	46929	1	-	25
47020	46850	47096	247	+	13892
47186	47186	47186	1	+	35
47269	47269	47269	1	+	53
47378	47376	47378	3	+	59
47445	47444	47446	3	+	202
47541	47540	47541	2	+	100
47632	47629	47753	125	+	35160
47962	47962	47965	4	+	172
48102	48100	48102	3	+	1239
48260	48260	48263	4	-	581
48297	48297	48297	1	+	62
48837	48837	48868	32	-	172
48976	48976	48978	3	+	65
48996	48996	48996	1	-	41
49156	49155	49156	2	-	93
49215	49213	49215	3	+	52
51573	51573	51573	1	-	26
51603	51603	51603	1	+	50
52018	52018	52020	3	+	59
52597	52597	52597	1	+	26
52779	52778	52779	2	-	101
52806	52806	52808	3	+	451
53135	53118	53167	50	-	12005
53172	53168	53195	28	+	4087
53252	53252	53252	1	+	27
53310	53310	53310	1	-	43
53345	53342	53345	4	+	2752
53433	53433	53437	5	-	123
53485	53452	53488	37	+	2314
53704	53704	53704	1	-	31
54127	54127	54127	1	+	32
54278	54278	54278	1	+	31
54488	54487	54489	3	+	459
54547	54547	54547	1	+	44
54677	54677	54680	4	+	80
55233	55178	55234	57	+	2385
55478	55478	55483	6	-	85
55541	55538	55545	8	+	14561
55642	55632	55643	12	+	1418
55741	55711	55741	31	-	182
55850	55802	55866	65	+	629
56054	56007	56076	70	+	780
56221	56199	56368	170	+	8721
56239	56113	56247	135	-	1634
56310	56298	56327	30	-	2398
56470	56462	56548	87	-	6011
56551	56511	56551	41	+	630
56610	56608	56614	7	-	702
56657	56657	56657	1	+	31
56670	56670	56670	1	-	74
56739	56739	56739	1	+	37
56826	56794	56858	65	-	591
56862	56860	56891	32	+	1546
56931	56927	56933	7	-	1869
57224	57224	57242	19	+	87
57463	57429	57483	55	-	1647
57487	57434	57574	141	+	4950
59547	59544	59594	51	+	722
59590	59538	59590	53	-	493
60258	60248	60260	13	-	399
60562	60562	60562	1	-	60
60698	60696	60698	3	+	113
60774	60774	60776	3	+	54
61440	61439	61444	6	-	3118
61549	61549	61549	1	-	28
62349	62348	62351	4	+	4101
62470	62465	62493	29	-	3361
62498	62493	62500	8	+	7813
62658	62658	62664	7	-	272
62962	62962	62962	1	+	29
63646	63646	63649	4	-	86
63692	63692	63692	1	+	34
63776	63776	63776	1	+	29
63834	63822	63884	63	-	472
63934	63913	63943	31	+	6572
63945	63945	63945	1	-	48
64006	64006	64006	1	+	485
64247	64247	64247	1	-	28
64333	64333	64333	1	-	63
64391	64389	64391	3	-	381
64525	64525	64525	1	-	87
64561	64561	64561	1	+	57
64617	64617	64619	3	+	68
64618	64613	64634	22	-	17005
65049	65043	65049	7	+	877
66692	66692	66692	1	+	127
66957	66957	67026	70	+	506
67114	67109	67116	8	+	7753
67238	67238	67240	3	-	285
67449	67449	67450	2	+	1171
67591	67591	67591	1	-	26
67668	67668	67668	1	+	35
67695	67695	67695	1	-	61
67753	67751	67755	5	-	1595
67803	67784	67803	20	+	120
68460	68422	68460	39	-	372
68552	68552	68553	2	+	200
68694	68691	68700	10	-	11738
68719	68719	68719	1	+	39
69321	69321	69321	1	-	38
69501	69501	69501	1	+	77
70107	70077	70156	80	-	6435
70131	70126	70138	13	+	2848
70222	70222	70222	1	-	37
70303	70301	70303	3	+	116
70458	70458	70458	1	+	87
70488	70488	70488	1	-	34
70579	70575	70579	5	-	484
70675	70674	70675	2	+	63
70697	70696	70699	4	-	2044
70741	70741	70741	1	+	113
70852	70803	70852	50	+	1476
71302	71300	71307	8	+	18711
71470	71470	71470	1	-	37
71618	71606	71620	15	-	5269
71775	71733	71775	43	-	151
71860	71859	71863	5	-	1344
72036	72032	72039	8	+	3640
72615	72615	72615	1	+	32
72762	72762	72762	1	-	58
72984	72983	72984	2	+	64
75045	75045	75058	14	-	1957
75080	75078	75083	6	+	751
75927	75927	75927	1	-	32
76008	76007	76008	2	-	100
76145	76145	76145	1	+	122
76799	76799	76799	1	-	28
77301	77301	77301	1	+	27
77528	77528	77528	1	-	56
77833	77833	77833	1	-	31
77966	77959	78004	46	-	1031
78305	78261	78309	49	-	18224
78352	78352	78355	4	+	132
78535	78534	78538	5	-	206
79331	79329	79333	5	-	1285
79622	79619	79622	4	-	108
80247	80247	80247	1	-	34
80503	80501	80505	5	-	3447
80710	80710	80710	1	+	50
80759	80750	80823	74	-	262
80771	80771	80771	1	+	33
81022	81022	81024	3	+	186
81025	80982	81031	50	-	1153
81820	81774	81820	47	-	105
82040	82040	82051	12	-	63
82229	82229	82230	2	+	97
82248	82248	82248	1	-	53
82305	82305	82305	1	-	48
82314	82311	82316	6	+	2336
82409	82409	82409	1	+	45
82465	82380	82506	127	-	15951
82624	82624	82626	3	+	313
83150	83137	83150	14	-	147
83352	83352	83352	1	-	58
83458	83457	83458	2	-	89
83669	83667	83683	17	-	2202
83719	83719	83720	2	+	147
83786	83786	83786	1	-	102
83967	83940	84007	68	-	525
84157	84129	84157	29	-	88
84285	84285	84285	1	-	43
84473	84471	84473	3	-	188
84550	84550	84550	1	-	29
85496	85444	85501	58	-	8744
85531	85498	85532	35	+	3189
85709	85708	85709	2	+	87
86328	86328	86328	1	-	28
86506	86506	86506	1	+	52
86772	86772	86772	1	-	37
87050	87050	87050	1	-	73
87567	87567	87567	1	-	42
88027	88027	88028	2	-	109
88279	88279	88279	1	-	39
88380	88363	88416	54	-	200
88490	88490	88490	1	-	84
88735	88730	88742	13	-	52276
88771	88766	88786	21	+	10780
88845	88845	88845	1	+	59
89209	89209	89212	4	-	617
89479	89469	89483	15	-	7284
89522	89522	89522	1	+	82
89732	89732	89732	1	+	37
90713	90711	90727	17	-	5938
91274	91235	91275	41	-	2449
91288	91281	91290	10	+	10849
91622	91622	91622	1	-	28
92120	92120	92120	1	+	55
92298	92289	92315	27	-	3900
92396	92396	92400	5	-	1244
92522	92522	92526	5	-	126
92897	92897	92899	3	-	96
93246	93246	93246	1	-	45
93704	93703	93704	2	-	89
94617	94617	94617	1	+	80
94775	94775	94775	1	-	27
95018	95018	95030	13	-	103
95144	95144	95144	1	+	42
95924	95922	95929	8	+	2921
96327	96322	96338	17	-	3505
96370	96326	96375	50	+	4692
98927	98927	98927	1	+	46
99064	99064	99064	1	-	52
99200	99194	99201	8	+	165
99263	99263	99263	1	+	28
99388	99388	99388	1	-	55
99697	99697	99699	3	+	93
99738	99736	99738	3	-	547
100053	100053	100053	1	-	28
100199	100199	100199	1	-	132
100378	100372	100380	9	-	3112
100458	100456	100461	6	-	218
100650	100650	100650	1	-	30
100738	100738	100738	1	-	47
100975	100974	100980	7	-	550
101297	101297	101297	1	-	63
101449	101449	101449	1	-	27
101535	101525	101535	11	-	364
101913	101913	101913	1	-	154
102450	102450	102452	3	-	241
102793	102793	102793	1	+	28
102899	102896	102899	4	-	71
103306	103304	103306	3	+	97
103706	103706	103706	1	-	37
103821	103820	103823	4	+	237
104440	104440	104440	1	+	35
105186	105186	105186	1	-	39
105448	105448	105448	1	-	25
106217	106217	106218	2	+	82
107305	107304	107305	2	-	83
107627	107627	107627	1	+	47
107770	107770	107770	1	-	53
107907	107898	107912	15	-	15469
108248	108246	108248	3	-	311
108378	108311	108388	78	-	1143
108573	108460	108607	148	-	106906
108611	108568	108635	68	+	9530
108712	108712	108712	1	+	27
108738	108738	108738	1	-	44
109098	109097	109098	2	+	92
109212	109212	109212	1	-	109
110113	110112	110113	2	-	450
110191	110189	110212	24	+	8119
110456	110453	110464	12	-	270
110491	110457	110497	41	+	161268
110598	110597	110630	34	+	243
110740	110707	110795	89	+	525
110878	110877	110880	4	+	613
110888	110888	110888	1	-	30
111000	111000	111000	1	-	49
111107	111107	111107	1	+	318
111280	111280	111280	1	-	29
111806	111804	111809	6	+	736
111904	111901	111906	6	+	2068
111976	111957	111983	27	-	2169
112008	111980	112015	36	+	71543
112158	112158	112158	1	+	28
112323	112315	112323	9	+	118
112740	112740	112740	1	+	28
113889	113889	113889	1	+	120
115530	115527	115541	15	+	514
116477	116477	116477	1	-	63
116615	116608	116621	14	-	5870
117569	117569	117569	1	+	56
117956	117953	117956	4	-	1142
118009	117991	118014	24	+	5208
118086	118083	118088	6	-	2146
118138	118110	118138	29	+	232
118315	118315	118315	1	+	43
119436	119436	119436	1	+	32
120362	120360	120363	4	+	490
120637	120634	120676	43	+	30915
120949	120942	120951	10	-	366
121116	121116	121116	1	+	29
121579	121531	121586	56	-	2811
121631	121612	121646	35	+	283
121999	121988	122008	21	-	5865
122243	122243	122243	1	+	26
122325	122323	122327	5	-	5505
122633	122633	122633	1	-	43
123106	123106	123106	1	-	46
123254	123254	123254	1	-	33
123404	123398	123431	34	-	15642
123480	123465	123480	16	+	189
123866	123866	123866	1	-	33
124584	124584	124584	1	-	41
126937	126932	126937	6	-	933
127085	127085	127085	1	+	97
127133	127133	127133	1	-	381
127160	127155	127165	11	+	533
127231	127231	127231	1	-	25
127246	127246	127246	1	+	35
127386	127386	127386	1	-	33
127440	127440	127440	1	-	26
127539	127520	127545	26	-	37229
127547	127544	127604	61	+	1270
127599	127599	127599	1	-	48
127805	127805	127805	1	-	111
127849	127849	127885	37	+	837
128211	128208	128211	4	+	68
129119	129119	129121	3	-	144
129132	129132	129132	1	+	34
129257	129254	129257	4	-	2599
129323	129323	129323	1	+	25
129357	129317	129359	43	-	1191
129573	129573	129573	1	-	25
129816	129810	129816	7	-	2458
129851	129849	129852	4	+	2244
130685	130685	130685	1	-	34
130718	130710	130722	13	+	4229
131690	131690	131690	1	-	69
132137	132137	132137	1	+	34
133817	133815	133817	3	+	145
134266	134266	134266	1	-	43
134395	134381	134396	16	-	1779
135131	135131	135131	1	+	38
135178	135178	135178	1	-	60
135419	135416	135427	12	-	10022
135434	135418	135439	22	+	18763
135512	135512	135512	1	+	39
135644	135642	135679	38	+	421
135762	135761	135763	3	+	153
135848	135848	135848	1	+	32
135950	135950	135969	20	-	132
135995	135992	135996	5	+	1336
136288	136288	136288	1	+	144
136394	136366	136396	31	+	10182
136550	136550	136550	1	+	34
136705	136705	136705	1	+	39
136989	136989	136991	3	+	137
137196	137157	137196	40	+	225
137420	137393	137422	30	-	406
137421	137419	137427	9	+	1232
137547	137545	137554	10	+	600
137647	137618	137649	32	+	4649
138528	138524	138531	8	+	4916
138695	138695	138695	1	+	51
138810	138810	138810	1	+	57
138930	138930	138937	8	+	150
139157	139155	139195	41	+	584
139225	139225	139225	1	-	127
139426	139426	139426	1	-	36
139735	139732	139735	4	+	129
139829	139829	139829	1	-	37
139837	139837	139842	6	+	170
139963	139955	139963	9	+	191
140161	140161	140161	1	+	81
140162	140159	140164	6	-	839
140774	140774	140774	1	+	28
142249	142248	142255	8	-	1881
143685	143685	143685	1	+	91
143818	143813	143823	11	-	409
144455	144455	144455	1	+	95
144656	144654	144658	5	+	215
145213	145134	145217	84	-	1363
145382	145339	145392	54	-	145438
145439	145439	145440	2	+	67
145543	145543	145543	1	-	28
145770	145770	145770	1	-	32
145811	145809	145811	3	+	296
145870	145870	145870	1	-	68
145979	145962	145985	24	-	11236
145989	145978	145989	12	+	694
146091	146045	146093	49	-	5166
147018	147018	147018	1	+	37
147418	147416	147418	3	+	330
147541	147541	147559	19	-	1221
147594	147593	147594	2	+	88
148769	148767	148769	3	+	96
148801	148798	148804	7	-	5814
149007	149004	149007	4	+	120
149604	149600	149611	12	+	69796
149605	149603	149607	5	-	3699
149701	149701	149744	44	+	1140
150096	150096	150096	1	-	74
150126	150124	150131	8	+	3514
150221	150221	150221	1	+	28
150443	150443	150443	1	-	69
150911	150905	150950	46	+	42064
151158	151158	151159	2	+	175
151300	151297	151324	28	+	2698
151619	151619	151619	1	+	68
151716	151716	151717	2	+	153
151900	151900	151900	1	+	101
152040	151994	152066	73	+	8500
152122	152122	152122	1	+	33
152196	152196	152196	1	+	35
152553	152551	152559	9	-	406
152599	152599	152605	7	+	941
153243	153243	153244	2	-	71
153675	153597	153677	81	-	9193
153709	153706	153723	18	+	6787
153859	153859	153859	1	+	97
154162	154162	154162	1	+	45
154274	154274	154274	1	+	41
154707	154704	154710	7	+	842
154959	154959	154961	3	-	184
155115	155113	155127	15	-	4245
155165	155146	155171	26	+	181072
155419	155400	155419	20	+	91
155548	155521	155548	28	+	210
155555	155518	155557	40	-	8893
155620	155620	155620	1	+	33
155643	155643	155643	1	-	30
155809	155799	155809	11	+	85
155910	155910	155910	1	+	105
156103	156102	156106	5	-	756
156184	156183	156184	2	-	291
156227	156227	156227	1	+	67
156414	156412	156414	3	-	223
156546	156494	156559	66	-	358
156665	156660	156670	11	-	4481
156746	156746	156748	3	-	73
156791	156791	156791	1	+	31
156985	156985	156994	10	-	250
157184	157184	157195	12	-	119
157318	157318	157367	50	-	477
157468	157456	157511	56	-	1068
157668	157634	157671	38	-	6463
157857	157852	157858	7	-	1175
157876	157876	157876	1	+	33
158074	158074	158074	1	+	85
158121	158101	158207	107	-	1518
158201	158149	158218	70	+	8369
158271	158271	158271	1	+	31
158629	158629	158629	1	+	178
158690	158690	158690	1	-	28
158773	158770	158778	9	-	7734
158806	158806	158806	1	+	372
159370	159360	159370	11	-	466
159389	159389	159390	2	+	740
159430	159425	159443	19	-	17965
159511	159511	159544	34	-	167
159631	159625	159700	76	-	55487
159744	159667	159746	80	+	13706
160168	160168	160168	1	+	61
160349	160348	160349	2	-	59
160518	160517	160521	5	+	1498
160896	160896	160896	1	+	64
161315	161313	161315	3	+	321
161405	161398	161410	13	+	294
161511	161507	161511	5	+	584
161650	161650	161650	1	-	28
162131	162127	162182	56	+	2456
162522	162520	162522	3	-	1671
162705	162705	162705	1	+	56
162826	162823	162831	9	+	327
162869	162763	162872	110	-	373
162974	162974	162974	1	-	30
162996	162996	162996	1	+	35
163039	163039	163042	4	-	1102
163125	163103	163125	23	-	281
163159	163159	163159	1	+	32
163223	163211	163255	45	-	132416
163234	163234	163234	1	+	77
163362	163362	163362	1	-	28
163457	163368	163457	90	+	290
163516	163516	163518	3	-	196
163723	163720	163728	9	-	4419
163783	163783	163785	3	+	255
164757	164725	164762	38	-	4185
164813	164756	164820	65	+	25612
164823	164823	164823	1	-	43
165138	165134	165155	22	+	3004
165148	165106	165150	45	-	736
165365	165365	165435	71	+	781
165488	165488	165488	1	+	29
165575	165575	165575	1	+	27
165705	165661	165715	55	+	3881
165795	165795	165808	14	-	192
165807	165807	165807	1	+	48
165989	165989	166031	43	+	641
166128	166109	166129	21	-	180
166134	166110	166140	31	+	396
166194	166194	166203	10	+	260
166275	166259	166344	86	+	1018
166393	166393	166393	1	-	79
166427	166425	166427	3	+	83
166562	166562	166562	1	-	58
166593	166591	166595	5	+	2496
166737	166735	166739	5	-	235
167310	167308	167310	3	+	177
167368	167368	167368	1	+	35
167412	167412	167412	1	-	26
167479	167475	167484	10	+	3727
167671	167646	167698	53	+	182
168065	168065	168065	1	+	28
168490	168490	168490	1	-	49
168599	168599	168599	1	-	219
5829	5829	5831	3	+	6477
10484	10477	10485	9	+	5369
10583	10581	10585	5	+	20016
10695	10695	10695	1	+	63
10808	10799	10816	18	-	685
11035	11035	11035	1	-	92
12664	12659	12667	9	+	37667
12767	12767	12770	4	+	256
12910	12873	12911	39	+	3332
13053	12995	13055	61	+	128698
13106	13106	13106	1	-	205
13250	13248	13252	5	+	9807
13250	13248	13252	5	+	9807
13776	13776	13776	1	+	137
14074	14027	14074	48	-	193
29817	29815	29822	8	+	7110
30091	30089	30132	44	-	98243
32135	32133	32136	4	-	157
55100	55089	55112	24	-	344
64956	64946	64959	14	-	15800
156727	156727	156729	3	+	429
165227	165222	165242	21	+	439
165334	165313	165370	58	-	1364
165468	165468	165468	1	-	77
165580	165579	165581	3	-	2477
165650	165650	165667	18	-	173
167005	167002	167006	5	+	5780
168446	168446	168446	1	+	43
